# Supplementary material for: 2-Methyl-3-nitro-N-{(E)-[5-(4-nitro­phen­yl)furan-2-yl]methyl­idene}aniline
Source: Acta Crystallogr Sect E Struct Rep Online. 2012 Aug 4;68(Pt 9):o2630. doi: 10.1107/S1600536812033818 (PMC3435658; doi:10.1107/S1600536812033818)
Supplement: Supplementary file 1 [file e-68-o2630-sup1.cif]

##############################################################################
#                                                                            #
# This CIF contains the data in a paper accepted for publication in          #
# Acta Crystallographica Section E. It conforms to the requirements of       #
# Notes for Authors for Acta Crystallographica Section E, and has been       #
# peer reviewed under the auspices of the IUCr Commission on Journals.       #
#                                                                            #
# Full details of the Crystallographic Information File format               #
# are given in the paper "The Crystallographic Information File (CIF):       #
# a New Standard Archive File for Crystallography" by S. R. Hall, F. H.      #
# Allen and I. D. Brown [Acta Cryst. (1991), A47, 655-685].                  #
#                                                                            #
# The current version of the core CIF dictionary is obtainable from          #
# ftp://ftp.iucr.org/pub/cif_core.dic.                                       #
#                                                                            #
# Software is freely available for graphical display of the structure(s)     #
# in this CIF. For information consult the CIF software page                 #
# http://www.iucr.org/resources/cif/software.                                #
#                                                                            #
# This file may be used for bona fide research purposes within the           #
# scientific community so long as proper attribution is given to the journal # 
# article from which it was obtained.                                        #
#                                                                            #
##############################################################################
data_I
_audit_creation_method     SHELXL-97
_chemical_name_systematic
;
2-Methyl-3-nitro-<i>N</i>-{(<i>E</i>)-[5-(4-nitrophenyl)furan-
2-yl]methylidene}aniline
;
_chemical_name_common     ?
_chemical_formula_moiety     'C18 H13 N3 O5'
_chemical_formula_sum     'C18 H13 N3 O5'
_chemical_formula_iupac     'C18 H13 N3 O5'
_chemical_formula_weight     351.31
_chemical_melting_point     ?
_symmetry_cell_setting     monoclinic
_symmetry_space_group_name_H-M     'P 21/c'
_symmetry_space_group_name_Hall     '-P 2ybc'
loop_
    _symmetry_equiv_pos_as_xyz
    'x, y, z'
    '-x, y+1/2, -z+1/2'
    '-x, -y, -z'
    'x, -y-1/2, z-1/2'
_cell_length_a     10.9026(3)
_cell_length_b     10.2798(3)
_cell_length_c     14.2962(3)
_cell_angle_alpha     90.00
_cell_angle_beta     101.529(2)
_cell_angle_gamma     90.00
_cell_volume     1569.94(7)
_cell_formula_units_Z     4
_cell_measurement_reflns_used     3039
_cell_measurement_theta_min     3.15
_cell_measurement_theta_max     75.53
_cell_measurement_temperature     123(2)
_exptl_crystal_description     block
_exptl_crystal_colour     'light yellow'
_exptl_crystal_size_max     0.50
_exptl_crystal_size_mid     0.40
_exptl_crystal_size_min     0.40
_exptl_crystal_density_diffrn     1.486
_exptl_crystal_density_meas     ?
_exptl_crystal_density_method     'not measured'
_exptl_crystal_F_000     728
_exptl_absorpt_coefficient_mu     0.934
_exptl_absorpt_correction_type     multi-scan
_exptl_absorpt_process_details
;
[CrysAlis RED (Oxford Diffraction, 2007), and Clark & Reid
(1995)]
;
_exptl_absorpt_correction_T_min     0.671
_exptl_absorpt_correction_T_max     0.688
_diffrn_ambient_temperature     123(2)
_diffrn_radiation_type     'Cu K\a'
_diffrn_radiation_wavelength     1.5418
_diffrn_radiation_source     'Enhance (Cu) X-ray Source'
_diffrn_radiation_monochromator     'graphite'
_diffrn_measurement_device_type     'Oxford Diffraction Gemini-R'
_diffrn_measurement_method     '\w scans'
_diffrn_detector_area_resol_mean     10.5081
_diffrn_reflns_number     6460
_diffrn_reflns_av_R_equivalents     0.0282
_diffrn_reflns_av_sigmaI/netI     0.0328
_diffrn_reflns_theta_min     4.14
_diffrn_reflns_theta_max     75.71
_diffrn_reflns_theta_full     67.50
_diffrn_measured_fraction_theta_max     0.974
_diffrn_measured_fraction_theta_full     0.999
_diffrn_reflns_limit_h_min     -12
_diffrn_reflns_limit_h_max     13
_diffrn_reflns_limit_k_min     -12
_diffrn_reflns_limit_k_max     12
_diffrn_reflns_limit_l_min     -17
_diffrn_reflns_limit_l_max     7
_refine_special_details
;
Refinement of <i>F</i>^2^ against ALL reflections. The weighted <i>R</i>-factor
<i>wR</i> and goodness of fit <i>S</i> are based on <i>F</i>^2^, conventional
<i>R</i>-factors <i>R</i> are based on <i>F</i>, with <i>F</i> set to zero for
negative <i>F</i>^2^. The threshold expression of <i>F</i>^2^ >
\s(<i>F</i>^2^) is used only for calculating <i>R</i>-factors(gt) <i>etc</i>.
and is not relevant to the choice of reflections for refinement.
<i>R</i>-factors based on <i>F</i>^2^ are statistically about twice as large
as those based on <i>F</i>, and <i>R</i>- factors based on ALL data will be
even larger.
;
_reflns_number_total     3171
_reflns_number_gt     2764
_reflns_threshold_expression     I>2sigma(I)
_refine_ls_structure_factor_coef     Fsqd
_refine_ls_matrix_type     full
_refine_ls_R_factor_all     0.0486
_refine_ls_R_factor_gt     0.0423
_refine_ls_wR_factor_gt     0.1113
_refine_ls_wR_factor_ref     0.1178
_refine_ls_goodness_of_fit_ref     1.054
_refine_ls_restrained_S_all     1.054
_refine_ls_number_reflns     3171
_refine_ls_number_parameters     236
_refine_ls_number_restraints     0
_refine_ls_hydrogen_treatment     constr
_refine_ls_weighting_scheme     calc
_refine_ls_weighting_details
         'calc w=1/[\s^2^(Fo^2^)+(0.0671P)^2^+0.3233P] where P=(Fo^2^+2Fc^2^)/3'
_atom_sites_solution_hydrogens     geom
_atom_sites_solution_primary     direct
_atom_sites_solution_secondary     difmap
_refine_ls_shift/su_max     0.000
_refine_ls_shift/su_mean     0.000
_refine_diff_density_max     0.308
_refine_diff_density_min     -0.234
_refine_ls_extinction_method     none
_refine_ls_extinction_coef     ?
loop_
    _atom_type_symbol
    _atom_type_description
    _atom_type_scat_dispersion_real
    _atom_type_scat_dispersion_imag
    _atom_type_scat_source
    'C' 'C' 0.0181 0.0091
                         'International Tables Vol C Tables 4.2.6.8 and 6.1.1.4'
    'H' 'H' 0.0000 0.0000
                         'International Tables Vol C Tables 4.2.6.8 and 6.1.1.4'
    'N' 'N' 0.0311 0.0180
                         'International Tables Vol C Tables 4.2.6.8 and 6.1.1.4'
    'O' 'O' 0.0492 0.0322
                         'International Tables Vol C Tables 4.2.6.8 and 6.1.1.4'
_computing_data_collection
;
CrysAlis CCD (Oxford Diffraction, 2007)
;
_computing_cell_refinement
;
CrysAlis CCD (Oxford Diffraction, 2007)
;
_computing_data_reduction
;
CrysAlis RED (Oxford Diffraction, 2007)
;
_computing_structure_solution     'SHELXS97 (Sheldrick, 2008)'
_computing_structure_refinement     'SHELXL97 (Sheldrick, 2008)'
_computing_molecular_graphics     'SHELXTL (Sheldrick, 2008)'
_computing_publication_material     'SHELXTL (Sheldrick, 2008)'
loop_
    _atom_site_type_symbol
    _atom_site_label
    _atom_site_fract_x
    _atom_site_fract_y
    _atom_site_fract_z
    _atom_site_U_iso_or_equiv
    _atom_site_adp_type
    _atom_site_calc_flag
    _atom_site_refinement_flags
    _atom_site_occupancy
    _atom_site_symmetry_multiplicity
    _atom_site_disorder_assembly
    _atom_site_disorder_group
    N N1 -0.22774(12) 0.22828(14) -0.24867(10) 0.0309(3) Uani d . 1 1 . .
    N N2 0.28795(11) 0.40005(12) 0.30426(9) 0.0224(3) Uani d . 1 1 . .
    N N3 0.26983(13) 0.41136(13) 0.64618(9) 0.0281(3) Uani d . 1 1 . .
    O O1 -0.32515(11) 0.21084(14) -0.21964(10) 0.0412(3) Uani d . 1 1 . .
    O O2 -0.21821(12) 0.20872(15) -0.33171(9) 0.0448(3) Uani d . 1 1 . .
    O O3 0.20668(9) 0.40126(10) 0.10398(7) 0.0206(2) Uani d . 1 1 . .
    O O4 0.15778(13) 0.43153(18) 0.63095(9) 0.0537(4) Uani d . 1 1 . .
    O O5 0.33489(12) 0.41218(14) 0.72703(8) 0.0403(3) Uani d . 1 1 . .
    C C1 -0.11759(13) 0.27566(15) -0.18146(10) 0.0247(3) Uani d . 1 1 . .
    C C2 -0.01288(15) 0.31134(16) -0.21649(11) 0.0280(3) Uani d . 1 1 . .
    H H2A -0.0121 0.3041 -0.2812 0.034 Uiso calc R 1 1 . .
    C C3 0.09029(14) 0.35784(16) -0.15327(10) 0.0258(3) Uani d . 1 1 . .
    H H3A 0.1611 0.3832 -0.1756 0.031 Uiso calc R 1 1 . .
    C C4 0.08916(13) 0.36719(14) -0.05598(10) 0.0209(3) Uani d . 1 1 . .
    C C5 -0.01791(13) 0.32932(14) -0.02242(10) 0.0224(3) Uani d . 1 1 . .
    H H5A -0.0187 0.3345 0.0424 0.027 Uiso calc R 1 1 . .
    C C6 -0.12221(13) 0.28430(14) -0.08556(11) 0.0242(3) Uani d . 1 1 . .
    H H6A -0.1940 0.2603 -0.0641 0.029 Uiso calc R 1 1 . .
    C C7 0.20003(13) 0.41645(14) 0.00792(10) 0.0204(3) Uani d . 1 1 . .
    C C8 0.30432(14) 0.47801(15) -0.00873(10) 0.0236(3) Uani d . 1 1 . .
    H H8A 0.3217 0.4999 -0.0679 0.028 Uiso calc R 1 1 . .
    C C9 0.38082(14) 0.50202(15) 0.08172(10) 0.0236(3) Uani d . 1 1 . .
    H H9A 0.4585 0.5428 0.0936 0.028 Uiso calc R 1 1 . .
    C C10 0.31886(13) 0.45401(14) 0.14813(10) 0.0215(3) Uani d . 1 1 . .
    C C11 0.35804(13) 0.44480(14) 0.25000(10) 0.0222(3) Uani d . 1 1 . .
    H H11A 0.4382 0.4727 0.2778 0.027 Uiso calc R 1 1 . .
    C C12 0.34377(13) 0.38033(14) 0.40136(10) 0.0216(3) Uani d . 1 1 . .
    C C13 0.46195(14) 0.32360(15) 0.42596(11) 0.0248(3) Uani d . 1 1 . .
    H H13A 0.5056 0.3028 0.3783 0.030 Uiso calc R 1 1 . .
    C C14 0.51519(14) 0.29778(15) 0.52044(11) 0.0270(3) Uani d . 1 1 . .
    H H14A 0.5945 0.2608 0.5361 0.032 Uiso calc R 1 1 . .
    C C15 0.45026(14) 0.32705(15) 0.59109(10) 0.0248(3) Uani d . 1 1 . .
    H H15A 0.4849 0.3099 0.6548 0.030 Uiso calc R 1 1 . .
    C C16 0.33171(13) 0.38282(14) 0.56546(10) 0.0221(3) Uani d . 1 1 . .
    C C17 0.27330(13) 0.41176(14) 0.47145(10) 0.0208(3) Uani d . 1 1 . .
    C C18 0.14791(14) 0.47584(16) 0.43966(11) 0.0267(3) Uani d . 1 1 . .
    H H18A 0.1486 0.5596 0.4694 0.040 Uiso calc R 1 1 . .
    H H18B 0.0841 0.4227 0.4577 0.040 Uiso calc R 1 1 . .
    H H18C 0.1310 0.4861 0.3715 0.040 Uiso calc R 1 1 . .
loop_
    _atom_site_aniso_label
    _atom_site_aniso_U_11
    _atom_site_aniso_U_22
    _atom_site_aniso_U_33
    _atom_site_aniso_U_12
    _atom_site_aniso_U_13
    _atom_site_aniso_U_23
    N1 0.0263(7) 0.0291(7) 0.0333(7) 0.0015(5) -0.0037(5) -0.0025(6)
    N2 0.0224(6) 0.0234(6) 0.0213(6) 0.0002(5) 0.0040(5) -0.0015(5)
    N3 0.0339(7) 0.0280(7) 0.0237(6) -0.0029(6) 0.0091(5) 0.0007(5)
    O1 0.0234(6) 0.0482(8) 0.0492(7) -0.0046(5) 0.0003(5) -0.0067(6)
    O2 0.0407(7) 0.0580(9) 0.0306(6) -0.0050(6) -0.0051(5) -0.0087(6)
    O3 0.0211(5) 0.0228(5) 0.0177(5) -0.0007(4) 0.0034(4) -0.0005(4)
    O4 0.0355(7) 0.0957(13) 0.0336(7) 0.0182(8) 0.0155(5) 0.0061(7)
    O5 0.0425(7) 0.0572(8) 0.0218(6) -0.0081(6) 0.0076(5) -0.0048(5)
    C1 0.0221(7) 0.0231(7) 0.0263(7) 0.0025(6) -0.0015(6) -0.0012(6)
    C2 0.0282(7) 0.0338(8) 0.0212(7) 0.0010(6) 0.0031(6) -0.0012(6)
    C3 0.0238(7) 0.0314(8) 0.0230(7) 0.0001(6) 0.0067(5) 0.0022(6)
    C4 0.0213(7) 0.0194(7) 0.0215(7) 0.0028(5) 0.0031(5) 0.0013(5)
    C5 0.0234(7) 0.0221(7) 0.0220(7) 0.0029(6) 0.0056(5) 0.0008(6)
    C6 0.0209(7) 0.0226(7) 0.0295(8) 0.0024(6) 0.0061(6) 0.0025(6)
    C7 0.0229(7) 0.0206(7) 0.0182(7) 0.0043(5) 0.0051(5) 0.0020(5)
    C8 0.0234(7) 0.0265(7) 0.0218(7) 0.0022(6) 0.0064(5) 0.0030(6)
    C9 0.0212(7) 0.0245(7) 0.0254(7) -0.0009(6) 0.0052(5) 0.0004(6)
    C10 0.0190(6) 0.0206(7) 0.0247(7) -0.0002(5) 0.0043(5) -0.0011(6)
    C11 0.0217(7) 0.0208(7) 0.0239(7) -0.0005(6) 0.0038(5) -0.0022(6)
    C12 0.0229(7) 0.0211(7) 0.0205(7) -0.0037(6) 0.0037(5) -0.0014(5)
    C13 0.0246(7) 0.0262(7) 0.0246(7) 0.0001(6) 0.0073(6) -0.0020(6)
    C14 0.0226(7) 0.0270(8) 0.0299(8) 0.0025(6) 0.0016(6) -0.0013(6)
    C15 0.0271(7) 0.0234(7) 0.0219(7) -0.0036(6) -0.0001(5) 0.0000(6)
    C16 0.0254(7) 0.0205(7) 0.0215(7) -0.0050(6) 0.0069(5) -0.0023(5)
    C17 0.0204(7) 0.0189(7) 0.0236(7) -0.0033(5) 0.0053(5) -0.0012(5)
    C18 0.0237(7) 0.0295(8) 0.0270(7) 0.0022(6) 0.0056(6) 0.0001(6)
_geom_special_details
;
All e.s.d.'s (except the e.s.d. in the dihedral angle between two l.s. planes)
are estimated using the full covariance matrix. The cell e.s.d.'s are taken
into account individually in the estimation of e.s.d.'s in distances, angles
and torsion angles; correlations between e.s.d.'s in cell parameters are only
used when they are defined by crystal symmetry. An approximate (isotropic)
treatment of cell e.s.d.'s is used for estimating e.s.d.'s involving l.s.
planes.
;
loop_
    _geom_bond_atom_site_label_1
    _geom_bond_atom_site_label_2
    _geom_bond_site_symmetry_2
    _geom_bond_distance
    _geom_bond_publ_flag
    N1 O1 . 1.2282(18) ?
    N1 O2 . 1.2288(19) ?
    N1 C1 . 1.4633(19) ?
    N2 C11 . 1.2783(19) ?
    N2 C12 . 1.4145(18) ?
    N3 O4 . 1.2151(19) ?
    N3 O5 . 1.2294(18) ?
    N3 C16 . 1.4779(18) ?
    O3 C7 . 1.3696(16) ?
    O3 C10 . 1.3711(17) ?
    C1 C2 . 1.385(2) ?
    C1 C6 . 1.385(2) ?
    C2 C3 . 1.380(2) ?
    C2 H2A . 0.9300 ?
    C3 C4 . 1.397(2) ?
    C3 H3A . 0.9300 ?
    C4 C5 . 1.403(2) ?
    C4 C7 . 1.453(2) ?
    C5 C6 . 1.383(2) ?
    C5 H5A . 0.9300 ?
    C6 H6A . 0.9300 ?
    C7 C8 . 1.363(2) ?
    C8 C9 . 1.413(2) ?
    C8 H8A . 0.9300 ?
    C9 C10 . 1.363(2) ?
    C9 H9A . 0.9300 ?
    C10 C11 . 1.437(2) ?
    C11 H11A . 0.9300 ?
    C12 C13 . 1.394(2) ?
    C12 C17 . 1.417(2) ?
    C13 C14 . 1.385(2) ?
    C13 H13A . 0.9300 ?
    C14 C15 . 1.378(2) ?
    C14 H14A . 0.9300 ?
    C15 C16 . 1.394(2) ?
    C15 H15A . 0.9300 ?
    C16 C17 . 1.399(2) ?
    C17 C18 . 1.504(2) ?
    C18 H18A . 0.9600 ?
    C18 H18B . 0.9600 ?
    C18 H18C . 0.9600 ?
loop_
    _geom_angle_atom_site_label_1
    _geom_angle_atom_site_label_2
    _geom_angle_atom_site_label_3
    _geom_angle_site_symmetry_1
    _geom_angle_site_symmetry_3
    _geom_angle
    _geom_angle_publ_flag
    O1 N1 O2 . . 123.25(14) ?
    O1 N1 C1 . . 118.58(14) ?
    O2 N1 C1 . . 118.17(14) ?
    C11 N2 C12 . . 117.06(12) ?
    O4 N3 O5 . . 122.54(14) ?
    O4 N3 C16 . . 119.57(13) ?
    O5 N3 C16 . . 117.89(13) ?
    C7 O3 C10 . . 106.26(11) ?
    C2 C1 C6 . . 122.47(14) ?
    C2 C1 N1 . . 118.59(14) ?
    C6 C1 N1 . . 118.94(14) ?
    C3 C2 C1 . . 118.55(14) ?
    C3 C2 H2A . . 120.7 ?
    C1 C2 H2A . . 120.7 ?
    C2 C3 C4 . . 120.52(14) ?
    C2 C3 H3A . . 119.7 ?
    C4 C3 H3A . . 119.7 ?
    C3 C4 C5 . . 119.67(13) ?
    C3 C4 C7 . . 118.58(13) ?
    C5 C4 C7 . . 121.76(13) ?
    C6 C5 C4 . . 120.11(13) ?
    C6 C5 H5A . . 119.9 ?
    C4 C5 H5A . . 119.9 ?
    C5 C6 C1 . . 118.68(14) ?
    C5 C6 H6A . . 120.7 ?
    C1 C6 H6A . . 120.7 ?
    C8 C7 O3 . . 110.44(13) ?
    C8 C7 C4 . . 132.08(13) ?
    O3 C7 C4 . . 117.48(12) ?
    C7 C8 C9 . . 106.36(13) ?
    C7 C8 H8A . . 126.8 ?
    C9 C8 H8A . . 126.8 ?
    C10 C9 C8 . . 106.86(13) ?
    C10 C9 H9A . . 126.6 ?
    C8 C9 H9A . . 126.6 ?
    C9 C10 O3 . . 110.08(12) ?
    C9 C10 C11 . . 129.92(13) ?
    O3 C10 C11 . . 119.85(12) ?
    N2 C11 C10 . . 123.11(13) ?
    N2 C11 H11A . . 118.4 ?
    C10 C11 H11A . . 118.4 ?
    C13 C12 N2 . . 120.15(13) ?
    C13 C12 C17 . . 121.44(13) ?
    N2 C12 C17 . . 118.28(13) ?
    C14 C13 C12 . . 120.82(14) ?
    C14 C13 H13A . . 119.6 ?
    C12 C13 H13A . . 119.6 ?
    C15 C14 C13 . . 119.77(14) ?
    C15 C14 H14A . . 120.1 ?
    C13 C14 H14A . . 120.1 ?
    C14 C15 C16 . . 118.84(14) ?
    C14 C15 H15A . . 120.6 ?
    C16 C15 H15A . . 120.6 ?
    C15 C16 C17 . . 124.04(14) ?
    C15 C16 N3 . . 114.85(13) ?
    C17 C16 N3 . . 121.10(13) ?
    C16 C17 C12 . . 115.08(13) ?
    C16 C17 C18 . . 126.53(13) ?
    C12 C17 C18 . . 118.35(13) ?
    C17 C18 H18A . . 109.5 ?
    C17 C18 H18B . . 109.5 ?
    H18A C18 H18B . . 109.5 ?
    C17 C18 H18C . . 109.5 ?
    H18A C18 H18C . . 109.5 ?
    H18B C18 H18C . . 109.5 ?
loop_
    _geom_torsion_atom_site_label_1
    _geom_torsion_atom_site_label_2
    _geom_torsion_atom_site_label_3
    _geom_torsion_atom_site_label_4
    _geom_torsion_site_symmetry_1
    _geom_torsion_site_symmetry_2
    _geom_torsion_site_symmetry_3
    _geom_torsion_site_symmetry_4
    _geom_torsion
    _geom_torsion_publ_flag
    O1 N1 C1 C2 . . . . -171.75(15) ?
    O2 N1 C1 C2 . . . . 7.8(2) ?
    O1 N1 C1 C6 . . . . 7.7(2) ?
    O2 N1 C1 C6 . . . . -172.80(15) ?
    C6 C1 C2 C3 . . . . -0.3(2) ?
    N1 C1 C2 C3 . . . . 179.05(14) ?
    C1 C2 C3 C4 . . . . 0.7(2) ?
    C2 C3 C4 C5 . . . . -0.2(2) ?
    C2 C3 C4 C7 . . . . 179.87(14) ?
    C3 C4 C5 C6 . . . . -0.7(2) ?
    C7 C4 C5 C6 . . . . 179.25(13) ?
    C4 C5 C6 C1 . . . . 1.0(2) ?
    C2 C1 C6 C5 . . . . -0.5(2) ?
    N1 C1 C6 C5 . . . . -179.91(13) ?
    C10 O3 C7 C8 . . . . -0.50(15) ?
    C10 O3 C7 C4 . . . . 179.55(12) ?
    C3 C4 C7 C8 . . . . 12.5(2) ?
    C5 C4 C7 C8 . . . . -167.42(15) ?
    C3 C4 C7 O3 . . . . -167.53(13) ?
    C5 C4 C7 O3 . . . . 12.5(2) ?
    O3 C7 C8 C9 . . . . 0.36(17) ?
    C4 C7 C8 C9 . . . . -179.70(15) ?
    C7 C8 C9 C10 . . . . -0.08(17) ?
    C8 C9 C10 O3 . . . . -0.23(17) ?
    C8 C9 C10 C11 . . . . 175.19(15) ?
    C7 O3 C10 C9 . . . . 0.44(15) ?
    C7 O3 C10 C11 . . . . -175.51(13) ?
    C12 N2 C11 C10 . . . . 171.79(14) ?
    C9 C10 C11 N2 . . . . 178.09(15) ?
    O3 C10 C11 N2 . . . . -6.9(2) ?
    C11 N2 C12 C13 . . . . -43.4(2) ?
    C11 N2 C12 C17 . . . . 140.62(14) ?
    N2 C12 C13 C14 . . . . -176.78(14) ?
    C17 C12 C13 C14 . . . . -0.9(2) ?
    C12 C13 C14 C15 . . . . 0.7(2) ?
    C13 C14 C15 C16 . . . . -0.2(2) ?
    C14 C15 C16 C17 . . . . -0.1(2) ?
    C14 C15 C16 N3 . . . . -179.66(13) ?
    O4 N3 C16 C15 . . . . -163.26(16) ?
    O5 N3 C16 C15 . . . . 15.9(2) ?
    O4 N3 C16 C17 . . . . 17.2(2) ?
    O5 N3 C16 C17 . . . . -163.65(14) ?
    C15 C16 C17 C12 . . . . -0.1(2) ?
    N3 C16 C17 C12 . . . . 179.45(12) ?
    C15 C16 C17 C18 . . . . -177.78(14) ?
    N3 C16 C17 C18 . . . . 1.8(2) ?
    C13 C12 C17 C16 . . . . 0.6(2) ?
    N2 C12 C17 C16 . . . . 176.52(12) ?
    C13 C12 C17 C18 . . . . 178.50(14) ?
    N2 C12 C17 C18 . . . . -5.6(2) ?
loop_
    _geom_hbond_atom_site_label_D
    _geom_hbond_atom_site_label_H
    _geom_hbond_atom_site_label_A
    _geom_hbond_site_symmetry_A
    _geom_hbond_distance_DH
    _geom_hbond_distance_HA
    _geom_hbond_distance_DA
    _geom_hbond_angle_DHA
    _geom_hbond_publ_flag
    C18 H18C N2 . 0.96 2.30 2.8047(19) 112.0 n
    C3 H3A O5 1_554 0.93 2.58 3.4895(19) 165 y
    C13 H13A O1 4_666 0.93 2.53 3.432(2) 162 y
    C14 H14A O2 1_656 0.93 2.55 3.361(2) 147 y
_iucr_refine_instructions_details
;
TITL SY-OMU21 Sema Ozturk YILDIRIM & Ray J Butcher Low temp
CELL  1.54180  10.902603  10.279781  14.296153  90.0000 101.5285  90.0000
ZERR     4      0.000266   0.000268   0.000349   0.0000   0.0023   0.0000
LATT   1
SYMM  - X, 1/2 + Y, 1/2 - Z
SFAC  C    H    N    O
UNIT   72  52  12  20
SIZE     0.40   0.40   0.50
ACTA   135
FMAP 2
PLAN 20
LIST 4
HTAB
CONF
BOND
BOND $H
CONF
mpla 6 c1 c2 c3 c4 c5 c6
mpla 5 o3 c7 c8 c9 c10
mpla 6 c12 c13 c14 c15 c16 c17
mpla 6 c1 c2 c3 c4 c5 c6
REM LIGHT YELLOW BLOCK
htab C18 N2
htab C3 O5_$1
eqiv $1 x,y,-1+z
htab C13 O1_$2
eqiv $2 1+x,1/2-y,1/2+z
htab C14 O2_$3
eqiv $3 1+x,y,1+z
L.S.  10
WGHT    0.067100    0.323300
FVAR       0.28589
N1    3   -0.227736    0.228276   -0.248666    11.00000    0.02633    0.02907 =
         0.03325   -0.00252   -0.00366    0.00147
N2    3    0.287951    0.400048    0.304256    11.00000    0.02244    0.02338 =
         0.02126   -0.00152    0.00404    0.00022
N3    3    0.269834    0.411364    0.646178    11.00000    0.03391    0.02804 =
         0.02375    0.00066    0.00907   -0.00289
O1    4   -0.325152    0.210836   -0.219641    11.00000    0.02342    0.04819 =
         0.04922   -0.00670    0.00030   -0.00462
O2    4   -0.218208    0.208716   -0.331706    11.00000    0.04073    0.05805 =
         0.03058   -0.00873   -0.00506   -0.00504
O3    4    0.206676    0.401257    0.103984    11.00000    0.02105    0.02281 =
         0.01767   -0.00052    0.00340   -0.00067
O4    4    0.157783    0.431530    0.630945    11.00000    0.03549    0.09566 =
         0.03363    0.00614    0.01547    0.01824
O5    4    0.334892    0.412176    0.727026    11.00000    0.04251    0.05723 =
         0.02178   -0.00475    0.00761   -0.00812
C1    1   -0.117594    0.275664   -0.181464    11.00000    0.02212    0.02312 =
         0.02627   -0.00122   -0.00154    0.00246
C2    1   -0.012876    0.311345   -0.216491    11.00000    0.02823    0.03381 =
         0.02119   -0.00115    0.00307    0.00097
AFIX  43
H2A   2   -0.012090    0.304130   -0.281214    11.00000   -1.20000
AFIX   0
C3    1    0.090291    0.357841   -0.153270    11.00000    0.02378    0.03141 =
         0.02297    0.00222    0.00666    0.00008
AFIX  43
H3A   2    0.161130    0.383152   -0.175618    11.00000   -1.20000
AFIX   0
C4    1    0.089161    0.367190   -0.055976    11.00000    0.02128    0.01939 =
         0.02150    0.00131    0.00308    0.00283
C5    1   -0.017906    0.329317   -0.022422    11.00000    0.02340    0.02207 =
         0.02202    0.00079    0.00556    0.00290
AFIX  43
H5A   2   -0.018730    0.334498    0.042395    11.00000   -1.20000
AFIX   0
C6    1   -0.122212    0.284299   -0.085564    11.00000    0.02095    0.02257 =
         0.02951    0.00249    0.00608    0.00237
AFIX  43
H6A   2   -0.194038    0.260298   -0.064056    11.00000   -1.20000
AFIX   0
C7    1    0.200027    0.416448    0.007924    11.00000    0.02294    0.02055 =
         0.01818    0.00202    0.00512    0.00433
C8    1    0.304320    0.478010   -0.008728    11.00000    0.02343    0.02650 =
         0.02180    0.00301    0.00639    0.00222
AFIX  43
H8A   2    0.321682    0.499866   -0.067860    11.00000   -1.20000
AFIX   0
C9    1    0.380823    0.502024    0.081721    11.00000    0.02122    0.02450 =
         0.02538    0.00036    0.00519   -0.00095
AFIX  43
H9A   2    0.458546    0.542778    0.093641    11.00000   -1.20000
AFIX   0
C10   1    0.318864    0.454012    0.148128    11.00000    0.01901    0.02058 =
         0.02475   -0.00115    0.00434   -0.00020
C11   1    0.358040    0.444798    0.250001    11.00000    0.02171    0.02078 =
         0.02387   -0.00215    0.00380   -0.00049
AFIX  43
H11A  2    0.438184    0.472710    0.277792    11.00000   -1.20000
AFIX   0
C12   1    0.343770    0.380334    0.401356    11.00000    0.02293    0.02107 =
         0.02046   -0.00138    0.00370   -0.00371
C13   1    0.461946    0.323602    0.425959    11.00000    0.02463    0.02622 =
         0.02460   -0.00195    0.00730    0.00010
AFIX  43
H13A  2    0.505591    0.302828    0.378343    11.00000   -1.20000
AFIX   0
C14   1    0.515189    0.297778    0.520441    11.00000    0.02262    0.02702 =
         0.02986   -0.00128    0.00160    0.00247
AFIX  43
H14A  2    0.594497    0.260802    0.536128    11.00000   -1.20000
AFIX   0
C15   1    0.450257    0.327055    0.591089    11.00000    0.02708    0.02345 =
         0.02189   -0.00003   -0.00014   -0.00364
AFIX  43
H15A  2    0.484886    0.309922    0.654767    11.00000   -1.20000
AFIX   0
C16   1    0.331713    0.382824    0.565459    11.00000    0.02539    0.02052 =
         0.02146   -0.00227    0.00693   -0.00498
C17   1    0.273304    0.411760    0.471452    11.00000    0.02035    0.01894 =
         0.02359   -0.00123    0.00527   -0.00333
C18   1    0.147915    0.475837    0.439655    11.00000    0.02369    0.02950 =
         0.02702    0.00012    0.00562    0.00225
AFIX 137
H18A  2    0.148562    0.559620    0.469411    11.00000   -1.50000
H18B  2    0.084087    0.422651    0.457710    11.00000   -1.50000
H18C  2    0.131042    0.486149    0.371545    11.00000   -1.50000
HKLF    4
REM  SY-OMU21 Sema Ozturk YILDIRIM & Ray J Butcher Low temp
REM R1 =  0.0423 for   2764 Fo > 4sig(Fo)  and  0.0486 for all   3171 data
REM    236 parameters refined using      0 restraints
END
WGHT      0.0671      0.3233
REM Highest difference peak  0.308,  deepest hole -0.234,  1-sigma level  0.050
Q1    1   0.3188  0.4207  0.4398  11.00000  0.05    0.31
Q2    1   0.3602  0.4801  0.0279  11.00000  0.05    0.25
Q3    1   0.2288  0.4699 -0.0147  11.00000  0.05    0.24
Q4    1   0.2165  0.4515  0.4549  11.00000  0.05    0.24
Q5    1   0.4171  0.3853  0.4161  11.00000  0.05    0.22
Q6    1   0.2659  0.4191 -0.0062  11.00000  0.05    0.22
Q7    1   0.3785  0.3279  0.5767  11.00000  0.05    0.21
Q8    1   0.3681  0.4619  0.1243  11.00000  0.05    0.21
Q9    1  -0.0828  0.3214 -0.2049  11.00000  0.05    0.21
Q10   1   0.1430  0.4022 -0.0233  11.00000  0.05    0.21
Q11   1   0.3802  0.3157  0.4181  11.00000  0.05    0.21
Q12   1   0.0290  0.3602 -0.0467  11.00000  0.05    0.21
Q13   1   0.3976  0.3572  0.5770  11.00000  0.05    0.21
Q14   1   0.2056  0.3991  0.2971  11.00000  0.05    0.19
Q15   1   0.2840  0.3620  0.5196  11.00000  0.05    0.19
Q16   1   0.4551  0.4539  0.2607  11.00000  0.05    0.18
Q17   1  -0.1255  0.2045 -0.3237  11.00000  0.05    0.17
Q18   1   0.0385  0.3284 -0.1823  11.00000  0.05    0.17
Q19   1  -0.0535  0.2649 -0.1929  11.00000  0.05    0.17
Q20   1  -0.1658  0.2483 -0.2120  11.00000  0.05    0.17
;
data_global
_journal_date_recd_electronic     2012-05-17
_journal_date_accepted     2012-07-27
_journal_name_full     'Acta Crystallographica, Section E'
_journal_year     2012
_journal_volume     68
_journal_issue      9
_journal_page_first     o2630
_journal_page_last     o2630
_journal_paper_category     QO
_journal_paper_doi     10.1107/S1600536812033818
_journal_coeditor_code     GK2492
_publ_contact_author_name     'Merve Pekdemir'
_publ_contact_author_address
;
Department of Physics
Ondokuz May\?is University
TR-55139 Samsun
Turkey
;
_publ_contact_author_email     'merve.pekdemir@oposta.omu.edu.tr'
_publ_contact_author_fax     '+90 362 457 60 81'
_publ_contact_author_phone     '+90 362 312 19 19 ext. 5268'
_publ_section_title
;\
2-Methyl-3-nitro-<i>N</i>-{(<i>E</i>)-[5-(4-nitrophenyl)furan-2-yl]methylidene}\
aniline
;
loop_
    _publ_author_name
    _publ_author_footnote
    _publ_author_address
    'Pekdemir, Merve' ?
;
Department of Physics
Ondokuz May\?is University
TR-55139 Samsun
Turkey
;
    'I\,s\?ik, \,Samil' .
;
Department of Physics
Faculty of Arts and Sciences
Ondokuz May\?is University
Kurupelit
TR-55139 Samsun
Turkey
;
    'G\"um\"u\,s, S\"umeyye' .
;
Department of Chemistry
Faculty of Arts and Sciences
Ondokuz May\?is University
Kurupelit
TR-55139 Samsun
Turkey
;
    'A\(gar, Erbil' .
;
Department of Chemistry
Faculty of Arts and Sciences
Ondokuz May\?is University
Kurupelit
TR-55139 Samsun
Turkey
;
    '\"Ozt\"urk Y\?ild\?ir\?im, Sema' .
;
Faculty of Sciences,
Department of Physics,
Erciyes University
38039 Kayseri
Turkey
Howard University
College of Arts & Sciences
Department of Chemistry
525 College Street NW
Washington
DC 20059
USA
;
    'Butcher, Ray J.' .
;
Howard University
College of Arts & Sciences
Department of Chemistry
525 College Street NW
Washington
DC 20059
USA
;
