# Supplementary material for: 2-Methyl-3-nitro-N-{(E)-[5-(4-nitro­phen­yl)furan-2-yl]methyl­idene}aniline
Source: Acta Crystallogr Sect E Struct Rep Online. 2012 Aug 4;68(Pt 9):o2630. doi: 10.1107/S1600536812033818 (PMC3435658; doi:10.1107/S1600536812033818)
Supplement: Supplementary file 2 [file e-68-o2630-Isup2.hkl]

# 
# h,k,l, Fc-squared, Fo-squared, sigma(Fo-squared) and status flag 
# 
data_I
_shelx_title ' SY-OMU21 Sema Ozturk YILDIRIM & Ray J Butcher Low temp' 
_shelx_refln_list_code          4 
_shelx_F_calc_maximum      114.96 
_exptl_crystal_F_000       728.00 
_reflns_d_resolution_high  0.7955 
 
loop_ 
 _symmetry_equiv_pos_as_xyz 
 'x, y, z' 
 '-x, y+1/2, -z+1/2' 
 '-x, -y, -z' 
 'x, -y-1/2, z-1/2' 
 
_cell_length_a    10.9026 
_cell_length_b    10.2798 
_cell_length_c    14.2962 
_cell_angle_alpha  90.000 
_cell_angle_beta  101.529 
_cell_angle_gamma  90.000 
 
_shelx_F_squared_multiplier     1.000 
 
loop_ 
 _refln_index_h 
 _refln_index_k 
 _refln_index_l 
 _refln_F_squared_calc 
 _refln_F_squared_meas 
 _refln_F_squared_sigma 
 _refln_observed_status 
   1   0   0       83.18      104.00      2.81 o 
   3   0   0     1016.79      985.52     15.42 o 
   4   0   0        3.43        0.86      1.35 o 
   5   0   0     2022.47     2200.08     31.32 o 
   6   0   0     3853.15     3981.72     47.47 o 
   7   0   0       97.92      114.15      9.05 o 
   8   0   0        7.30       13.46      2.68 o 
   9   0   0     1800.31     1836.42     81.61 o 
  10   0   0      118.77      143.88     12.72 o 
  11   0   0       15.73       10.03      4.40 o 
  12   0   0       31.75       39.52      6.24 o 
  13   0   0       13.61       21.07      2.28 o 
   1   1   0     1844.29     1861.28     10.20 o 
   2   1   0     3581.93     3284.81     34.20 o 
   3   1   0      155.48      145.17      4.41 o 
   4   1   0      246.62      229.46      6.53 o 
   5   1   0       30.25       26.02      5.63 o 
   6   1   0      698.05      681.95     12.91 o 
   7   1   0      239.80      278.59      9.82 o 
   8   1   0       16.14       22.46      3.38 o 
   9   1   0      308.14      304.43      8.31 o 
  10   1   0     1250.43     1256.23     28.57 o 
  11   1   0      335.98      331.18     13.32 o 
  12   1   0      145.44      154.05      8.17 o 
  13   1   0       56.79       58.42      3.85 o 
   0   2   0       79.57       85.66      3.61 o 
   1   2   0     1389.67     1339.96     15.17 o 
   2   2   0     8076.52     7669.07     43.56 o 
   3   2   0     2376.34     2307.10     18.54 o 
   4   2   0     3124.79     3040.05     24.13 o 
   5   2   0       21.35       25.22      2.64 o 
   6   2   0      306.90      365.38     10.42 o 
   7   2   0      244.34      235.58      9.26 o 
   8   2   0      336.94      354.15     10.12 o 
   9   2   0     1447.08     1370.23     25.36 o 
  10   2   0       40.09       41.36      4.79 o 
  11   2   0       60.22       51.39      7.95 o 
  12   2   0        0.00       -0.91      1.64 o 
  13   2   0       11.31        7.11      1.38 o 
   2   3   0       10.99       12.85      2.57 o 
   3   3   0     2228.02     2253.91     30.10 o 
   4   3   0     1530.25     1700.16     28.26 o 
   5   3   0      814.46      883.48     22.27 o 
   6   3   0       47.04       52.85      6.36 o 
   7   3   0      279.49      284.71     14.80 o 
   8   3   0      619.52      607.59     13.29 o 
   9   3   0       19.07       28.35      4.22 o 
  10   3   0      236.95      246.04     17.01 o 
  11   3   0       50.29       55.30      7.83 o 
  12   3   0       24.53       26.39      3.20 o 
   0   4   0      628.26      705.83     15.42 o 
   1   4   0       93.57      102.51      6.63 o 
   2   4   0       37.16       48.08      3.55 o 
   3   4   0      763.91      825.98     20.43 o 
   4   4   0      310.35      321.65     13.58 o 
   5   4   0      178.91      194.05     11.38 o 
   6   4   0       26.41       35.73      5.63 o 
   7   4   0       69.95       56.31      5.28 o 
   8   4   0      392.33      390.65     10.88 o 
   9   4   0        3.03       -2.32      2.32 o 
  10   4   0        1.18        2.45      2.57 o 
  11   4   0      733.48      753.91     26.43 o 
  12   4   0       94.63      103.18      5.71 o 
   1   5   0       17.49       30.81     11.07 o 
   2   5   0      280.40      316.76     12.85 o 
   3   5   0      909.19      956.65     24.47 o 
   4   5   0      110.36      122.96      8.56 o 
   5   5   0      452.22      491.60     19.33 o 
   6   5   0       81.01       91.03      8.69 o 
   7   5   0      404.42      423.92     11.40 o 
   8   5   0     1179.53      996.78     34.38 o 
   9   5   0       13.26       13.83      4.28 o 
  10   5   0        3.89        6.85      3.43 o 
  11   5   0        1.22        1.10      2.69 o 
  12   5   0        0.85       -0.69      1.06 o 
   0   6   0     1154.00     1222.51     25.82 o 
   1   6   0       11.06       12.60      3.43 o 
   2   6   0     8018.23     8029.60     60.26 o 
   3   6   0        7.83       11.60      2.38 o 
   4   6   0        5.84        4.53      3.18 o 
   5   6   0       35.71       36.11      4.32 o 
   6   6   0        5.27        3.81      4.10 o 
   7   6   0       97.82       83.07     10.28 o 
   8   6   0       14.76        8.20      4.28 o 
   9   6   0        1.98        0.00      2.69 o 
  10   6   0        0.95       -2.69      2.69 o 
  11   6   0       37.08       34.50      5.02 o 
   1   7   0      579.73      615.17     20.07 o 
   2   7   0        0.29        0.12      1.82 o 
   3   7   0      518.72      537.64     14.75 o 
   4   7   0      483.51      509.49     10.87 o 
   5   7   0       19.72       20.68      2.45 o 
   6   7   0      350.10      329.47     12.73 o 
   7   7   0        3.59        5.26      3.43 o 
   8   7   0       11.88       11.99      4.53 o 
   9   7   0       26.51       27.04      6.00 o 
  10   7   0        0.76       -2.45      2.94 o 
  11   7   0       60.80       66.56      5.51 o 
   0   8   0      128.40      135.32     11.75 o 
   1   8   0       46.60       49.32      3.97 o 
   2   8   0      285.64      294.61     10.05 o 
   3   8   0       48.59       50.30      4.53 o 
   4   8   0      760.67      699.30     23.75 o 
   5   8   0       64.39       61.17      8.93 o 
   6   8   0      252.82      242.01     16.88 o 
   7   8   0      120.26      109.75     11.38 o 
   8   8   0        0.61       -1.47      1.59 o 
   9   8   0        5.58        6.00      3.06 o 
  10   8   0       17.34       23.37      3.92 o 
   1   9   0       34.88       30.97      4.19 o 
   2   9   0       52.56       48.49      5.45 o 
   3   9   0      610.75      540.89     19.09 o 
   4   9   0      331.12      304.28     13.11 o 
   5   9   0      164.81      149.27     13.09 o 
   6   9   0       13.22       15.78      4.89 o 
   7   9   0       13.57       15.29      4.40 o 
   8   9   0       51.04       48.57      6.36 o 
   9   9   0        1.99        5.14      2.57 o 
   0  10   0      952.63      871.98     31.08 o 
   1  10   0       63.93       58.30      6.10 o 
   2  10   0      302.49      286.01     12.63 o 
   3  10   0        0.11        0.55      1.56 o 
   4  10   0      222.92      204.93     14.80 o 
   5  10   0        0.02        3.67      2.45 o 
   6  10   0       37.39       29.36      5.38 o 
   7  10   0        6.99        7.34      3.18 o 
   8  10   0        8.78        7.22      2.32 o 
   1  11   0        9.13       11.59      2.98 o 
   2  11   0       10.33       10.11      3.55 o 
   3  11   0       42.65       38.91      6.61 o 
   4  11   0       95.56       93.35      8.93 o 
   5  11   0       55.32       43.43      6.00 o 
   6  11   0        0.79        1.71      1.59 o 
   7  11   0       28.02       27.16      3.30 o 
   0  12   0        0.47        0.98      2.20 o 
   1  12   0        2.39        2.12      1.69 o 
   2  12   0        0.86       -0.61      1.35 o 
   3  12   0       14.40       11.87      3.06 o 
   4  12   0      295.72      285.93     11.50 o 
 -13   1   1       16.51       16.47      2.38 o 
 -12   1   1       69.61       75.06      5.84 o 
 -11   1   1      136.48      132.75      8.39 o 
 -10   1   1     1176.58     1116.17     23.67 o 
  -9   1   1      350.42      352.65      9.18 o 
  -8   1   1       69.36       83.19      7.46 o 
  -7   1   1     1031.85     1045.49     44.29 o 
  -6   1   1       19.33       18.21      2.69 o 
  -5   1   1      985.60      922.74     14.84 o 
  -4   1   1        0.75       -0.13      1.04 o 
  -3   1   1      756.89      687.33      9.73 o 
  -2   1   1      760.10      696.93      6.14 o 
  -1   1   1     2093.51     2011.40     11.16 o 
   0   1   1        2.32        6.97      0.61 o 
   1   1   1      845.80      852.79      7.44 o 
   2   1   1     1290.66     1187.89     10.64 o 
   3   1   1      212.08      241.38      4.65 o 
   4   1   1       29.50       28.22      2.94 o 
   5   1   1     1087.60     1139.15     16.30 o 
   6   1   1      514.40      524.38     12.35 o 
   7   1   1      787.82      828.82     17.20 o 
   8   1   1      204.11      154.33      8.04 o 
   9   1   1       88.85       87.08      5.55 o 
  10   1   1     1207.13     1113.50     35.36 o 
  11   1   1      260.65      239.31     11.33 o 
  12   1   1      147.24      157.77      8.09 o 
  13   1   1      243.60      272.99      7.70 o 
 -13   2   1        3.54        2.30      1.15 o 
 -12   2   1       22.90       29.06      3.72 o 
 -11   2   1      356.68      370.13     20.86 o 
 -10   2   1       55.27       53.33      5.41 o 
  -9   2   1     1183.48     1133.29     23.36 o 
  -8   2   1      120.54      130.09      6.09 o 
  -7   2   1       28.64       26.20      3.20 o 
  -6   2   1      927.10      975.50     28.08 o 
  -5   2   1      221.76      221.64      7.19 o 
  -4   2   1     1637.41     1632.35     17.14 o 
  -3   2   1       80.38       86.27      3.52 o 
  -2   2   1    12907.00    11382.96     54.08 o 
  -1   2   1       79.03       81.97      4.16 o 
   0   2   1      146.93      135.25      3.67 o 
   1   2   1     7743.97     7851.98     36.83 o 
   2   2   1       14.50       18.72      2.32 o 
   3   2   1        8.91       14.12      1.70 o 
   4   2   1       22.86       20.27      2.24 o 
   5   2   1      232.08      232.43      7.79 o 
   6   2   1      955.32     1053.86     18.07 o 
   7   2   1      765.41      835.46     17.41 o 
   8   2   1      981.33      993.17     18.88 o 
   9   2   1     1023.47      967.72     66.62 o 
  10   2   1        0.58        5.40      2.52 o 
  11   2   1       10.28        5.26      3.67 o 
  12   2   1      420.23      445.54     12.98 o 
  13   2   1        0.44        0.82      0.64 o 
 -12   3   1      213.59      226.54      9.08 o 
 -11   3   1      109.83      120.49      7.14 o 
 -10   3   1       24.62       20.93      4.10 o 
  -9   3   1      131.77      138.06      9.85 o 
  -8   3   1     1125.24     1090.76     17.97 o 
  -7   3   1       79.26       58.97      7.10 o 
  -6   3   1      497.31      559.13     19.82 o 
  -5   3   1     1042.70     1054.89     24.47 o 
  -4   3   1      436.41      481.20     15.29 o 
  -3   3   1     1126.24     1224.96     22.63 o 
  -2   3   1      606.57      700.69     15.66 o 
  -1   3   1     7697.48     7485.18     46.00 o 
   0   3   1      398.74      408.87      7.61 o 
   2   3   1      467.11      518.64     13.34 o 
   3   3   1      758.12      815.82     17.99 o 
   4   3   1       36.58       39.15      4.53 o 
   5   3   1      352.27      374.88     14.44 o 
   6   3   1       60.15       80.99      7.71 o 
   7   3   1       25.25       40.74      5.63 o 
   8   3   1       29.78       31.92      4.22 o 
   9   3   1       24.77       13.70      5.02 o 
  10   3   1       68.70       66.07      9.05 o 
  11   3   1       56.55       55.06      7.59 o 
  12   3   1        0.24        1.27      1.64 o 
 -12   4   1      151.13      153.82      6.92 o 
 -11   4   1       49.06       49.80      7.10 o 
 -10   4   1      109.76      103.29      7.25 o 
  -9   4   1       74.14       67.36      5.93 o 
  -8   4   1      759.55      764.08     15.45 o 
  -7   4   1       34.28       42.87      4.56 o 
  -6   4   1      330.75      301.59     15.29 o 
  -5   4   1      243.74      248.12     12.97 o 
  -4   4   1      236.45      265.74     12.48 o 
  -3   4   1       24.59       22.15      3.67 o 
  -2   4   1     1518.54     1552.97     26.92 o 
  -1   4   1      167.03      168.64      5.44 o 
   0   4   1       30.22       48.06      4.00 o 
   1   4   1      851.86      934.61     23.43 o 
   2   4   1     2465.42     2659.50     29.00 o 
   3   4   1      288.59      372.31     18.35 o 
   4   4   1      995.23     1077.40     24.71 o 
   5   4   1      135.97      138.99      9.42 o 
   6   4   1      175.87      173.00     11.38 o 
   7   4   1      627.22      557.05     15.90 o 
   8   4   1       43.32       44.66      7.46 o 
   9   4   1       18.11        5.87      3.18 o 
  10   4   1      843.58      779.85     29.24 o 
  11   4   1      755.71      807.01     26.92 o 
  12   4   1        9.17        9.86      1.86 o 
 -12   5   1       26.22       29.97      2.72 o 
 -11   5   1        4.29        6.36      3.18 o 
 -10   5   1       39.54       42.31      9.48 o 
  -9   5   1      157.04      180.66     13.40 o 
  -8   5   1      745.55      712.59     31.63 o 
  -7   5   1      214.65      211.88      8.26 o 
  -6   5   1      254.01      241.52     14.31 o 
  -5   5   1     1028.30     1041.31     28.14 o 
  -4   5   1        8.99       10.03      3.43 o 
  -3   5   1    12848.71    12234.88     87.72 o 
  -2   5   1      440.53      493.51     11.23 o 
  -1   5   1       68.31       85.29      4.50 o 
   0   5   1      708.51      774.32     12.96 o 
   1   5   1      596.63      650.16     18.47 o 
   2   5   1     2307.90     2720.67     29.85 o 
   3   5   1      490.89      604.44     27.16 o 
   4   5   1      573.10      672.01     40.56 o 
   5   5   1        1.49        0.48      1.50 o 
   6   5   1      210.84      234.80      8.17 o 
   7   5   1      910.89      971.01     17.49 o 
   8   5   1        4.41        4.31      6.24 o 
   9   5   1      335.97      310.28     18.96 o 
  10   5   1        0.07       10.64      4.40 o 
  11   5   1        0.42       -0.12      2.20 o 
  12   5   1       18.85       14.63      2.03 o 
 -11   6   1        2.15       -0.73      2.32 o 
 -10   6   1       39.45       34.50      6.24 o 
  -9   6   1      124.16      138.64     11.13 o 
  -8   6   1      127.44      138.30     15.66 o 
  -7   6   1     1664.38     1679.18     68.09 o 
  -6   6   1       14.89       15.43      2.76 o 
  -5   6   1       10.10       10.28      4.16 o 
  -4   6   1     1090.24     1117.78     28.32 o 
  -3   6   1     1304.69     1407.28     63.13 o 
  -2   6   1     1069.91     1238.33     39.03 o 
  -1   6   1      172.88      196.97      7.38 o 
   0   6   1      595.41      602.19     12.77 o 
   1   6   1      391.84      416.48     16.39 o 
   2   6   1     6376.48     6542.01     47.82 o 
   3   6   1       36.05       39.00      4.10 o 
   4   6   1      527.43      569.04     21.53 o 
   5   6   1      156.27      167.69      8.95 o 
   6   6   1       13.92       10.35      2.78 o 
   7   6   1        5.29        4.04      2.42 o 
   8   6   1       77.52       69.46      7.89 o 
   9   6   1       75.86       72.19      9.05 o 
  10   6   1       18.66       17.25      5.26 o 
  11   6   1      114.62      127.85      8.81 o 
 -11   7   1        0.90        0.12      1.35 o 
 -10   7   1       82.18       92.13      8.32 o 
  -9   7   1      252.80      224.51     15.05 o 
  -8   7   1       49.91       50.81      5.24 o 
  -7   7   1      133.82      133.97      8.37 o 
  -6   7   1        6.83        2.08      2.94 o 
  -5   7   1      313.84      318.75     10.00 o 
  -4   7   1        0.05       -0.74      1.11 o 
  -3   7   1       78.09       80.99      8.81 o 
  -2   7   1       31.82       35.93      3.85 o 
  -1   7   1       58.36       58.73      6.24 o 
   0   7   1      145.49      155.99     10.77 o 
   1   7   1      504.50      485.11     18.84 o 
   2   7   1      772.71      807.94     18.26 o 
   3   7   1     1604.23     1654.58     26.54 o 
   4   7   1      242.31      235.05      6.73 o 
   5   7   1      275.47      282.25      8.26 o 
   6   7   1      342.64      319.68     15.54 o 
   7   7   1       21.30       25.13      4.96 o 
   8   7   1       19.26       14.19      4.53 o 
   9   7   1      472.89      415.99     19.82 o 
  10   7   1        2.37        0.24      2.20 o 
  11   7   1      285.14      315.05     10.89 o 
 -10   8   1       59.98       77.32      6.36 o 
  -9   8   1       15.28       10.64      3.30 o 
  -8   8   1       22.45       29.61      5.63 o 
  -7   8   1      723.59      731.82     37.38 o 
  -6   8   1      890.09      823.28     30.83 o 
  -5   8   1       50.34       43.98      5.05 o 
  -4   8   1     2971.15     2897.50     30.51 o 
  -3   8   1       90.76       84.27      4.62 o 
  -2   8   1      343.07      370.10      9.28 o 
  -1   8   1      217.15      237.69      8.83 o 
   0   8   1       49.53       54.89      4.60 o 
   1   8   1      186.82      197.14      7.84 o 
   2   8   1       47.00       41.38      3.20 o 
   3   8   1       16.82       11.13      2.10 o 
   4   8   1      231.53      219.30     11.20 o 
   5   8   1      239.25      247.27     16.88 o 
   6   8   1      115.37       99.10     11.01 o 
   7   8   1       25.34       21.29      5.75 o 
   8   8   1      249.47      257.54     15.66 o 
   9   8   1       53.94       55.18      6.61 o 
  10   8   1       49.58       56.77      5.14 o 
  -9   9   1        0.98        0.24      1.10 o 
  -8   9   1      111.09      108.65      9.30 o 
  -7   9   1       89.87       92.26      6.97 o 
  -6   9   1      614.45      641.03     29.49 o 
  -5   9   1       36.21       25.45      5.75 o 
  -4   9   1      252.19      237.01      8.85 o 
  -3   9   1      298.16      279.68     12.59 o 
  -2   9   1      278.81      262.16     12.11 o 
  -1   9   1       23.28       21.28      3.92 o 
   0   9   1       20.99       17.57      3.68 o 
   1   9   1       20.11       19.98      3.54 o 
   2   9   1      135.82      111.41      8.00 o 
   3   9   1     1214.61     1131.73     25.26 o 
   4   9   1        2.78        2.87      3.00 o 
   5   9   1       36.65       32.06      6.36 o 
   6   9   1       13.62       12.36      4.65 o 
   7   9   1       37.86       30.46      5.75 o 
   8   9   1       60.48       61.30      6.97 o 
   9   9   1       15.83       18.35      3.30 o 
  -8  10   1       58.07       55.42      5.26 o 
  -7  10   1        7.75        6.48      2.69 o 
  -6  10   1      264.05      263.15      9.23 o 
  -5  10   1      200.03      181.93     13.46 o 
  -4  10   1       27.23       21.66      5.14 o 
  -3  10   1       23.04       24.09      3.93 o 
  -2  10   1        4.36        1.96      3.43 o 
  -1  10   1        7.64        7.58      4.71 o 
   0  10   1       81.54       71.13      6.53 o 
   1  10   1       39.82       42.83      5.45 o 
   2  10   1      236.00      227.26     11.12 o 
   3  10   1       96.06       89.66      7.13 o 
   4  10   1      338.07      310.03     17.86 o 
   5  10   1      954.89      883.48     28.75 o 
   6  10   1       19.88       20.07      4.40 o 
   7  10   1       14.40       10.40      2.94 o 
   8  10   1        4.08        3.18      1.59 o 
  -7  11   1      133.86      124.43      6.36 o 
  -6  11   1      400.78      398.12     14.44 o 
  -5  11   1     1425.27     1391.35     30.71 o 
  -4  11   1       38.68       31.44      5.87 o 
  -3  11   1        1.90        3.74      1.94 o 
  -2  11   1       16.68       14.20      3.03 o 
  -1  11   1       14.76       13.20      3.36 o 
   0  11   1       98.80       89.26      6.70 o 
   1  11   1        2.10        4.13      2.57 o 
   2  11   1       73.62       72.76      5.92 o 
   3  11   1       84.84       70.84      8.08 o 
   4  11   1       12.20       18.47      4.28 o 
   5  11   1      184.18      165.90     10.40 o 
   6  11   1        9.43        9.67      2.69 o 
  -4  12   1        0.01       -1.96      1.96 o 
  -3  12   1       20.71       17.74      3.67 o 
  -2  12   1       18.06       17.99      3.79 o 
  -1  12   1       82.80       86.49      5.49 o 
   0  12   1        3.54        2.64      1.69 o 
   1  12   1        7.44        4.85      1.67 o 
   2  12   1        4.67        6.48      2.45 o 
   3  12   1      225.39      219.25     11.01 o 
   4  12   1      109.68       88.83      6.36 o 
 -13   0   2        0.04        1.33      0.92 o 
 -12   0   2       57.77       52.85      6.61 o 
 -11   0   2      234.54      239.80     15.91 o 
 -10   0   2      737.89      715.67     25.69 o 
  -9   0   2      247.54      250.57     15.29 o 
  -8   0   2       62.60       64.23      7.46 o 
  -7   0   2      866.40      756.85     23.37 o 
  -6   0   2       14.18       20.92      3.79 o 
  -5   0   2     1389.53     1370.92     25.45 o 
  -4   0   2       51.17       49.18      4.40 o 
  -3   0   2     6284.15     5042.48     36.46 o 
  -2   0   2     1958.24     1634.33     17.01 o 
  -1   0   2     3756.10     3207.01     17.50 o 
   0   0   2      559.85      515.82      6.61 o 
   1   0   2     4159.89     3777.40     14.07 o 
   2   0   2     6205.02     5476.33     27.04 o 
   3   0   2     4065.14     3685.15     29.00 o 
   4   0   2      471.61      504.57     12.85 o 
   5   0   2      783.72      863.29     19.33 o 
   6   0   2        1.16        0.86      1.22 o 
   7   0   2       13.71       57.87      7.10 o 
   8   0   2      135.80      128.32      7.74 o 
   9   0   2      617.22      652.36     24.47 o 
  10   0   2       96.82       76.73      6.61 o 
  11   0   2        4.03        3.08      2.12 o 
  12   0   2       53.06       67.41      7.34 o 
  13   0   2        0.01       -1.10      1.22 o 
 -13   1   2       14.23       17.54      1.78 o 
 -12   1   2        3.09        2.81      1.64 o 
 -11   1   2       24.37       20.96      3.02 o 
 -10   1   2      420.45      397.32     14.29 o 
  -9   1   2       13.30       11.62      3.14 o 
  -8   1   2       85.34       87.53     10.64 o 
  -7   1   2      229.43      229.58     27.28 o 
  -6   1   2       24.23       10.83      2.29 o 
  -5   1   2     1189.64     1255.21     17.56 o 
  -4   1   2     3070.68     2791.54     66.37 o 
  -3   1   2       29.67       14.13      1.73 o 
  -2   1   2     4253.84     3870.78     19.85 o 
  -1   1   2    13215.14    10945.41    179.97 o 
   0   1   2      428.99      459.07      4.98 o 
   1   1   2      578.90      604.75      8.99 o 
   2   1   2     1344.93     1342.51     20.07 o 
   3   1   2     2383.03     2181.06     29.79 o 
   4   1   2      847.96      820.09     19.64 o 
   5   1   2     3095.50     3146.24     49.12 o 
   6   1   2      142.84      136.29      6.58 o 
   7   1   2       92.94       78.66      6.36 o 
   8   1   2     1260.34     1243.88     51.45 o 
   9   1   2      173.43      177.06      7.75 o 
  10   1   2       97.08       97.74      6.26 o 
  11   1   2       98.80       85.88      5.22 o 
  12   1   2       13.68       17.37      3.02 o 
  13   1   2        4.88        6.51      1.04 o 
 -13   2   2      153.64      167.65      5.79 o 
 -12   2   2       95.73      113.06      5.17 o 
 -11   2   2      151.45      162.45      8.68 o 
 -10   2   2        7.48        6.48      2.57 o 
  -9   2   2        3.43        7.73      3.24 o 
  -8   2   2      165.72      162.80      6.64 o 
  -7   2   2       66.51       73.39      9.79 o 
  -6   2   2      728.05      784.21     41.66 o 
  -5   2   2      553.83      514.53     19.39 o 
  -4   2   2      168.45      210.22     10.22 o 
  -3   2   2      695.05      656.41      9.54 o 
  -2   2   2    11141.30    10404.29    119.35 o 
  -1   2   2     5169.32     4929.04     22.63 o 
   0   2   2     3277.13     3229.27     25.45 o 
   1   2   2      223.00      231.73      7.59 o 
   2   2   2     1621.91     1616.47     19.45 o 
   3   2   2      952.39      937.61     12.66 o 
   4   2   2      583.82      528.93     10.66 o 
   5   2   2        5.20       11.69      5.14 o 
   6   2   2     1161.20     1196.03     24.23 o 
   7   2   2       18.73       22.23      3.16 o 
   8   2   2       15.88       14.35      2.46 o 
   9   2   2      299.79      294.94     18.90 o 
  10   2   2      375.83      425.64     26.55 o 
  11   2   2      136.81      160.12      9.05 o 
  12   2   2       23.22       24.34      3.01 o 
 -12   3   2       24.72       30.52      3.45 o 
 -11   3   2      271.64      277.85     11.04 o 
 -10   3   2      170.33      163.46      9.14 o 
  -9   3   2      327.61      302.46     12.33 o 
  -8   3   2      144.61      144.15      6.77 o 
  -7   3   2      145.31      153.43     11.26 o 
  -6   3   2      700.64      679.28     22.15 o 
  -5   3   2      111.54      115.74      8.44 o 
  -4   3   2      211.04      178.02      9.42 o 
  -3   3   2      498.58      556.56     29.06 o 
  -2   3   2     5785.93     5425.44     67.05 o 
  -1   3   2     2596.34     2519.64     13.78 o 
   0   3   2     2880.42     2911.27     27.37 o 
   1   3   2      382.27      308.17     26.24 o 
   2   3   2       31.75       31.49      2.55 o 
   3   3   2       21.23       39.52      4.04 o 
   4   3   2     1366.25     1445.06     25.69 o 
   5   3   2      164.56      174.96      9.79 o 
   6   3   2      343.70      387.60     15.91 o 
   7   3   2       38.69       42.02      4.08 o 
   8   3   2       53.82       55.18      8.08 o 
   9   3   2        1.03       -2.69      3.18 o 
  10   3   2      140.48      130.55     11.99 o 
  11   3   2       10.09        8.37      1.56 o 
  12   3   2        0.01        0.13      0.91 o 
 -12   4   2        0.02        1.03      0.98 o 
 -11   4   2        8.59        9.09      2.50 o 
 -10   4   2       38.34       37.67      4.67 o 
  -9   4   2      649.86      599.85     17.45 o 
  -8   4   2        8.64       10.30      1.94 o 
  -7   4   2       17.68       14.80      4.16 o 
  -6   4   2       44.06       37.32      5.75 o 
  -5   4   2      789.67      753.55     22.63 o 
  -4   4   2      461.66      495.63     17.13 o 
  -3   4   2     2283.85     2399.14     35.48 o 
  -2   4   2       13.24       19.11      2.34 o 
  -1   4   2      230.42      182.20      5.50 o 
   0   4   2      648.70      717.64     13.17 o 
   1   4   2      446.78      538.21     12.97 o 
   2   4   2      158.37      147.97      5.62 o 
   3   4   2     1276.05     1456.19     19.76 o 
   4   4   2     2216.72     2463.58     29.06 o 
   5   4   2       15.81       31.32      4.89 o 
   6   4   2      368.45      382.34     16.88 o 
   7   4   2     1098.65     1004.34     23.24 o 
   8   4   2       60.48       59.58      8.93 o 
   9   4   2      399.87      350.04     19.94 o 
  10   4   2       75.34       64.92      5.54 o 
  11   4   2       33.59       36.58      6.00 o 
  12   4   2       92.01      104.25      5.10 o 
 -12   5   2      243.12      260.11      7.53 o 
 -11   5   2        7.53        7.23      3.30 o 
 -10   5   2       11.71       12.38      2.82 o 
  -9   5   2        8.69        8.34      2.54 o 
  -8   5   2      353.19      345.54     13.35 o 
  -7   5   2       32.32       32.63      3.34 o 
  -6   5   2        0.12        2.81      2.20 o 
  -5   5   2      273.30      261.09     14.31 o 
  -4   5   2       65.61       57.01      6.48 o 
  -3   5   2     1263.77     1295.18     28.87 o 
  -2   5   2     1386.61     1515.53     52.18 o 
  -1   5   2        0.12        4.59      3.18 o 
   0   5   2      782.58      923.37     45.51 o 
   1   5   2      284.68      321.53     11.62 o 
   2   5   2      347.11      391.27     12.72 o 
   3   5   2      195.79      215.43      7.85 o 
   4   5   2        6.95       16.76      2.54 o 
   5   5   2       48.82       52.52      6.67 o 
   6   5   2       28.34       36.14      2.91 o 
   7   5   2      217.43      217.70     12.51 o 
   8   5   2        6.63        4.96      2.10 o 
   9   5   2       16.17       15.11      3.06 o 
  10   5   2      178.51      195.23      9.91 o 
  11   5   2      166.25      168.96     11.13 o 
 -11   6   2        1.55        2.45      1.96 o 
 -10   6   2      109.96      113.25     11.50 o 
  -9   6   2       60.10       54.57      5.18 o 
  -8   6   2      184.69      176.82     11.26 o 
  -7   6   2        0.49        0.46      4.34 o 
  -6   6   2      280.76      289.75      9.49 o 
  -5   6   2       35.56       35.36      6.12 o 
  -4   6   2        0.06       -0.61      2.32 o 
  -3   6   2      715.07      696.16     23.12 o 
  -2   6   2      827.87      811.09     24.23 o 
  -1   6   2     2172.51     2244.24     82.89 o 
   0   6   2     1440.61     1471.37     30.95 o 
   1   6   2      112.34      104.12      8.81 o 
   2   6   2     1075.70     1184.62     55.06 o 
   3   6   2      171.98      170.16      8.17 o 
   4   6   2      121.97      123.57     10.15 o 
   5   6   2      384.41      392.06     13.77 o 
   6   6   2        8.45       11.53      2.72 o 
   7   6   2       29.27       21.43      3.54 o 
   8   6   2       20.39       13.13      2.94 o 
   9   6   2        5.21       11.43      2.72 o 
  10   6   2       13.23       20.68      4.77 o 
  11   6   2       17.60       17.25      3.55 o 
 -11   7   2        2.26        2.45      1.10 o 
 -10   7   2        5.88        5.01      1.55 o 
  -9   7   2        8.27        1.88      2.08 o 
  -8   7   2      262.05      253.44     11.17 o 
  -7   7   2        9.55        8.70      2.61 o 
  -6   7   2      278.27      247.24     11.13 o 
  -5   7   2      246.99      245.53      7.73 o 
  -4   7   2      114.89      119.36      5.22 o 
  -3   7   2       70.94       63.13      7.83 o 
  -2   7   2       71.55       69.49      8.08 o 
  -1   7   2        8.11        8.20      3.30 o 
   0   7   2       19.34       16.27      4.77 o 
   1   7   2      133.68      145.23     11.01 o 
   2   7   2       21.41       25.25      3.48 o 
   3   7   2       69.68       82.37      3.94 o 
   4   7   2       48.03       54.17      3.36 o 
   5   7   2      165.68      155.04      9.12 o 
   6   7   2      415.17      363.15     13.82 o 
   7   7   2       58.58       53.83      5.22 o 
   8   7   2       51.06       39.23      4.59 o 
   9   7   2        5.38        2.32      2.32 o 
  10   7   2       11.03       11.87      3.06 o 
 -10   8   2       11.00       13.95      2.69 o 
  -9   8   2       57.86       53.25      9.79 o 
  -8   8   2        4.18        2.45      2.02 o 
  -7   8   2      104.95      100.32      7.16 o 
  -6   8   2      386.37      361.54     20.07 o 
  -5   8   2        3.18        0.73      2.26 o 
  -4   8   2     1082.82     1098.13     18.92 o 
  -3   8   2      459.71      477.13     10.71 o 
  -2   8   2      227.64      225.75      7.26 o 
  -1   8   2      117.65      115.07      5.39 o 
   0   8   2      129.87      131.30      5.51 o 
   1   8   2       81.37       84.34      4.42 o 
   2   8   2        8.66       11.36      2.01 o 
   3   8   2     1009.04      967.04     22.84 o 
   4   8   2       53.32       47.11      5.36 o 
   5   8   2       11.90        6.36      4.04 o 
   6   8   2        0.14       -0.49      2.94 o 
   7   8   2        0.17       -1.84      2.45 o 
   8   8   2        2.79        1.71      2.94 o 
   9   8   2        0.10        1.47      2.20 o 
  10   8   2        1.58        2.81      1.59 o 
  -9   9   2        7.08       12.23      2.81 o 
  -8   9   2        0.49        0.34      1.35 o 
  -7   9   2       74.81       84.30      5.90 o 
  -6   9   2      280.15      256.08     16.39 o 
  -5   9   2       42.98       40.99      4.75 o 
  -4   9   2       53.04       47.88      4.10 o 
  -3   9   2       59.61       50.08      4.09 o 
  -2   9   2       76.14       80.21      5.17 o 
  -1   9   2      120.45      115.07      8.72 o 
   0   9   2      353.09      347.94     17.59 o 
   1   9   2       20.86       20.54      3.28 o 
   2   9   2       12.62        9.96      2.13 o 
   3   9   2      369.69      365.27     14.26 o 
   4   9   2      230.97      229.11     17.80 o 
   5   9   2       80.36       70.11      9.05 o 
   6   9   2       17.66       14.80      4.65 o 
   7   9   2       61.22       52.85      7.22 o 
   8   9   2        1.17        0.73      2.08 o 
   9   9   2        7.91        5.02      1.96 o 
  -8  10   2        2.90        3.06      1.96 o 
  -7  10   2      391.01      385.48     19.51 o 
  -6  10   2       92.69       83.73      5.55 o 
  -5  10   2        0.05        6.85      2.94 o 
  -4  10   2       46.32       48.06      4.63 o 
  -3  10   2        0.48        0.96      1.97 o 
  -2  10   2       26.56       27.16      3.55 o 
  -1  10   2       14.64        7.08      2.75 o 
   0  10   2       60.45       61.14      6.04 o 
   1  10   2      227.90      220.29     10.99 o 
   2  10   2      104.63      113.49      7.83 o 
   3  10   2      209.59      188.74     10.03 o 
   4  10   2        7.62        5.02      3.06 o 
   5  10   2        0.03        1.35      2.94 o 
   6  10   2       25.56       22.51      4.53 o 
   7  10   2        0.85       -1.71      1.71 o 
   8  10   2       64.99       54.81      4.53 o 
  -6  11   2       26.37       33.40      4.40 o 
  -5  11   2      253.50      258.01      8.41 o 
  -4  11   2       13.09       10.28      2.94 o 
  -3  11   2        5.75        8.90      2.33 o 
  -2  11   2       23.15       22.01      3.50 o 
  -1  11   2      112.91      103.59      7.14 o 
   0  11   2       41.63       37.93      4.45 o 
   1  11   2       90.56       89.61      6.75 o 
   2  11   2       16.29       17.15      3.16 o 
   3  11   2        0.25        3.18      3.06 o 
   4  11   2      419.60      404.73     17.25 o 
   5  11   2       23.99       21.53      3.92 o 
   6  11   2        1.10        2.69      2.08 o 
  -4  12   2        0.00       -1.22      1.22 o 
  -3  12   2       21.23       21.53      3.92 o 
  -2  12   2       10.90       11.01      3.30 o 
  -1  12   2       23.55       25.29      2.98 o 
   0  12   2       76.99       76.39      5.10 o 
   1  12   2        6.79        8.93      2.81 o 
   2  12   2       10.01        7.34      2.69 o 
   3  12   2        0.85        0.37      1.47 o 
   4  12   2      128.64      130.79      7.22 o 
 -13   1   3        7.24        9.16      1.11 o 
 -12   1   3      157.39      175.84      8.17 o 
 -11   1   3      162.86      160.71      7.25 o 
 -10   1   3      100.31      105.49      9.11 o 
  -9   1   3       35.21       31.81      2.85 o 
  -8   1   3      302.02      300.37     16.15 o 
  -7   1   3      511.12      528.05     42.52 o 
  -6   1   3      870.80      833.39     16.09 o 
  -5   1   3      331.50      307.34      8.87 o 
  -4   1   3      123.89      120.21      5.93 o 
  -3   1   3      144.32      122.61      4.37 o 
  -2   1   3     1615.53     1622.96     18.72 o 
  -1   1   3     1099.52     1141.12      8.05 o 
   0   1   3     1519.03     1521.51      8.27 o 
   1   1   3     1568.19     1580.57     11.03 o 
   2   1   3      383.29      358.31      9.18 o 
   3   1   3      643.06      634.57     14.13 o 
   4   1   3      515.30      537.29     11.68 o 
   5   1   3      123.44      160.02      6.61 o 
   6   1   3       30.30       35.98      3.58 o 
   7   1   3       69.17       72.55      8.32 o 
   8   1   3        1.68        0.30      1.22 o 
   9   1   3      131.09      131.94      6.75 o 
  10   1   3       26.04       24.34      3.02 o 
  11   1   3        1.87        2.85      1.85 o 
  12   1   3       18.53       20.75      2.81 o 
 -12   2   3       23.68       22.03      2.47 o 
 -11   2   3       37.94       41.08      4.61 o 
 -10   2   3       85.39       75.01      6.34 o 
  -9   2   3       15.07       20.46      3.29 o 
  -8   2   3       44.90       39.79      3.47 o 
  -7   2   3      191.85      145.84     10.77 o 
  -6   2   3      672.11      644.53     20.68 o 
  -5   2   3     1058.79     1198.70     46.06 o 
  -4   2   3     1402.28     1499.87     71.64 o 
  -3   2   3      688.47      668.88     15.42 o 
  -2   2   3      126.48      153.47      4.71 o 
  -1   2   3     2238.33     2261.62     13.65 o 
   0   2   3      352.82      390.37      5.35 o 
   1   2   3     1479.07     1448.99     12.35 o 
   2   2   3       17.49       16.96      1.67 o 
   3   2   3      372.24      342.46      8.50 o 
   4   2   3        0.02        1.33      1.15 o 
   5   2   3      714.24      724.50     44.60 o 
   6   2   3       53.63       47.51      4.28 o 
   7   2   3      110.15      113.80      7.35 o 
   8   2   3        1.71        0.88      1.84 o 
   9   2   3       31.45       34.17      4.58 o 
  10   2   3       32.40       28.22      4.19 o 
  11   2   3        4.08        3.91      1.46 o 
  12   2   3       17.65       21.28      2.64 o 
 -12   3   3       16.40       14.71      2.60 o 
 -11   3   3        0.69        0.51      1.93 o 
 -10   3   3        4.90        4.14      1.62 o 
  -9   3   3       18.66       17.74      3.31 o 
  -8   3   3      296.00      291.37      9.42 o 
  -7   3   3      589.78      560.97     21.66 o 
  -6   3   3      186.33      156.97     10.89 o 
  -5   3   3        0.31        4.28      2.20 o 
  -4   3   3       33.36       51.06      3.85 o 
  -3   3   3       31.16       36.95      4.28 o 
  -2   3   3       33.45       28.08      2.51 o 
  -1   3   3       56.16       57.23      1.99 o 
   0   3   3      536.88      549.81     11.56 o 
   1   3   3      112.53      112.20      3.92 o 
   2   3   3      411.31      435.80      8.02 o 
   3   3   3     3157.14     3436.20     43.07 o 
   4   3   3        5.07       13.12      6.42 o 
   5   3   3       24.69       33.28      4.28 o 
   6   3   3       25.04       27.28      4.16 o 
   7   3   3        0.18       -0.25      0.66 o 
   8   3   3      124.96      127.00     11.99 o 
   9   3   3       29.64       20.07      4.89 o 
  10   3   3      233.14      258.21     10.96 o 
  11   3   3        1.76        2.02      0.97 o 
  12   3   3       14.48       21.87      2.64 o 
 -12   4   3       27.67       38.68      2.73 o 
 -11   4   3      120.87      135.46      7.38 o 
 -10   4   3       91.01       97.06      7.05 o 
  -9   4   3      468.06      457.73     16.52 o 
  -8   4   3      668.71      656.72     14.56 o 
  -7   4   3      456.73      489.50     14.75 o 
  -6   4   3        2.51       -2.81      2.94 o 
  -5   4   3        0.27       -0.61      2.08 o 
  -4   4   3      334.14      337.56     14.31 o 
  -3   4   3        9.56       11.75      3.18 o 
  -2   4   3      581.49      625.44     17.59 o 
  -1   4   3      253.98      245.63      4.88 o 
   0   4   3     1061.44     1138.14     15.35 o 
   1   4   3      210.90      222.55      9.54 o 
   2   4   3      990.83     1006.70     21.11 o 
   3   4   3       92.76      111.21      5.52 o 
   4   4   3      114.43      106.18      5.75 o 
   5   4   3      302.24      275.50      9.77 o 
   6   4   3       10.72       18.84      3.18 o 
   7   4   3        0.11       -1.37      3.61 o 
   8   4   3        8.36        8.56      3.79 o 
   9   4   3      101.71       97.63     10.77 o 
  10   4   3        0.14        0.77      1.71 o 
  11   4   3      254.92      269.50      8.66 o 
  12   4   3       42.75       43.18      2.98 o 
 -12   5   3       90.39       95.77      4.28 o 
 -11   5   3        0.37       -0.21      2.69 o 
 -10   5   3       35.05       36.76      4.24 o 
  -9   5   3      116.90      123.84      8.06 o 
  -8   5   3       16.99       19.63      3.67 o 
  -7   5   3       66.21       70.64      4.94 o 
  -6   5   3      382.87      380.14     18.35 o 
  -5   5   3       73.53       68.52      7.59 o 
  -4   5   3        3.21       11.62      3.06 o 
  -3   5   3     1537.55     1725.12     33.52 o 
  -2   5   3      259.41      242.29      8.56 o 
  -1   5   3      293.02      276.90     18.54 o 
   0   5   3     1391.79     1602.51     82.34 o 
   1   5   3      559.20      645.26     36.95 o 
   2   5   3       91.98       93.25      5.13 o 
   3   5   3      111.08      140.22      6.58 o 
   4   5   3      221.19      215.20      9.11 o 
   5   5   3       79.51      108.92      6.55 o 
   6   5   3      318.54      302.77      9.95 o 
   7   5   3      170.15      167.77      9.85 o 
   8   5   3      203.45      207.44     10.68 o 
   9   5   3       40.40       44.42      4.97 o 
  10   5   3        0.05        0.75      1.96 o 
  11   5   3        8.70        6.82      1.73 o 
 -11   6   3       26.84       25.77      2.76 o 
 -10   6   3       49.49       53.58      4.71 o 
  -9   6   3       95.22      109.17      7.39 o 
  -8   6   3        8.65       10.17      2.49 o 
  -7   6   3      501.01      488.48     15.83 o 
  -6   6   3      147.14      147.32      6.89 o 
  -5   6   3      386.65      386.02     13.76 o 
  -4   6   3      586.13      560.97     21.66 o 
  -3   6   3        1.49        7.22      2.69 o 
  -2   6   3        6.98        9.54      3.06 o 
  -1   6   3      103.16      110.97      9.18 o 
   0   6   3      490.82      495.02     18.84 o 
   1   6   3      769.61      750.73     23.98 o 
   2   6   3     1760.52     1860.12     71.82 o 
   3   6   3       15.32       20.87      4.71 o 
   4   6   3      224.18      243.23     13.70 o 
   5   6   3        2.58       -1.84      1.84 o 
   6   6   3       15.83       18.67      3.63 o 
   7   6   3       97.63       81.53      7.17 o 
   8   6   3      121.33      114.23      9.24 o 
   9   6   3       26.17       29.06      3.79 o 
  10   6   3       28.43       32.02      3.46 o 
  11   6   3      174.98      204.93      9.18 o 
 -10   7   3       56.74       59.84      4.40 o 
  -9   7   3      341.51      356.41     12.09 o 
  -8   7   3      740.59      719.24     18.67 o 
  -7   7   3       11.11       17.26      6.24 o 
  -6   7   3       79.85       73.11      6.06 o 
  -5   7   3      141.57      138.19      6.80 o 
  -4   7   3        0.02        0.06      1.11 o 
  -3   7   3       37.04       47.23      6.97 o 
  -2   7   3        0.01        8.32      3.18 o 
  -1   7   3      316.51      344.99     12.03 o 
   0   7   3       47.03       54.32      7.10 o 
   1   7   3      274.11      254.73     14.80 o 
   2   7   3      312.79      344.17     10.00 o 
   3   7   3       75.61       65.64      3.55 o 
   4   7   3      285.50      284.87      8.34 o 
   5   7   3       40.77       51.35      5.32 o 
   6   7   3      104.77       90.19      7.46 o 
   7   7   3       10.72       13.04      6.42 o 
   8   7   3       68.61       70.66      5.84 o 
   9   7   3       60.60       64.76      9.11 o 
  10   7   3      287.29      289.23     12.36 o 
 -10   8   3        2.05        1.35      1.22 o 
  -9   8   3        4.63        5.77      1.79 o 
  -8   8   3       19.37       21.58      3.37 o 
  -7   8   3      106.94      109.53      7.38 o 
  -6   8   3        0.43       -0.22      2.12 o 
  -5   8   3      147.95      143.49      8.57 o 
  -4   8   3        1.57        5.96      1.99 o 
  -3   8   3        7.99        8.78      1.91 o 
  -2   8   3       32.49       43.55      3.25 o 
  -1   8   3      406.37      410.96      9.82 o 
   0   8   3        9.14        5.51      2.12 o 
   1   8   3      303.39      313.38      7.78 o 
   2   8   3      305.73      322.26      7.94 o 
   3   8   3       53.26       51.03      5.41 o 
   4   8   3        0.88        6.24      3.18 o 
   5   8   3      177.99      172.14      9.67 o 
   6   8   3       31.50       29.60      4.06 o 
   7   8   3      131.68      137.15     11.75 o 
   8   8   3       80.64       80.38      8.32 o 
   9   8   3       28.25       31.41      2.82 o 
  -9   9   3       19.28       17.59      2.00 o 
  -8   9   3      325.21      349.09     10.27 o 
  -7   9   3       12.49       16.20      2.76 o 
  -6   9   3      217.59      215.21     14.56 o 
  -5   9   3      459.55      422.25     13.95 o 
  -4   9   3      157.96      146.28      6.97 o 
  -3   9   3      322.81      324.32     10.41 o 
  -2   9   3      167.65      190.19      8.04 o 
  -1   9   3       95.49       82.55      5.48 o 
   0   9   3       12.96       12.20      2.28 o 
   1   9   3      933.94      926.24     17.71 o 
   2   9   3       13.43       13.31      2.38 o 
   3   9   3      126.27      124.74      6.61 o 
   4   9   3       48.39       42.34      4.95 o 
   5   9   3        4.58        4.53      2.12 o 
   6   9   3      168.30      161.92      8.13 o 
   7   9   3       38.86       42.60      4.77 o 
   8   9   3        1.01        2.20      2.32 o 
  -8  10   3        1.17       -0.49      0.98 o 
  -7  10   3      112.83      113.16      5.53 o 
  -6  10   3       90.00       69.26      5.05 o 
  -5  10   3        4.30        6.36      2.81 o 
  -4  10   3      134.94      125.79      7.35 o 
  -3  10   3       34.67       29.72      3.26 o 
  -2  10   3        7.83       11.00      2.28 o 
  -1  10   3        3.83        3.69      1.47 o 
   0  10   3      139.84      139.05      6.77 o 
   1  10   3        5.53        5.85      1.76 o 
   2  10   3       24.57       27.66      3.05 o 
   3  10   3        3.59        0.56      0.71 o 
   4  10   3        4.88        5.62      3.67 o 
   5  10   3       99.68       88.46      8.69 o 
   6  10   3        0.47        2.08      2.08 o 
   7  10   3        4.13        8.32      2.69 o 
  -6  11   3      116.91      114.64      4.77 o 
  -5  11   3       77.26       72.07      4.54 o 
  -4  11   3        6.39       10.28      3.55 o 
  -3  11   3      108.31      106.01      5.82 o 
  -2  11   3       59.43       66.63      4.10 o 
  -1  11   3       56.47       58.41      3.94 o 
   0  11   3      228.35      217.68      9.90 o 
   1  11   3        0.88        2.37      1.67 o 
   2  11   3       16.15       13.70      4.04 o 
   3  11   3       23.21       22.39      4.40 o 
   4  11   3        8.73        7.22      3.30 o 
   5  11   3        5.10        2.81      2.20 o 
   6  11   3       35.65       44.29      4.04 o 
  -4  12   3      109.17       91.24      3.92 o 
  -3  12   3        1.59        0.24      1.35 o 
  -2  12   3       28.93       27.53      3.92 o 
  -1  12   3       11.43        6.33      1.85 o 
   0  12   3      220.40      211.25      7.79 o 
   1  12   3       73.88       82.46      6.97 o 
   2  12   3      107.57      107.30      7.34 o 
   3  12   3       66.14       68.15      5.38 o 
 -13   0   4      295.06      313.58     13.34 o 
 -12   0   4       55.44       60.32      6.48 o 
 -11   0   4      128.69      125.23      7.74 o 
 -10   0   4      147.25      151.30     12.17 o 
  -9   0   4       61.85       62.74      5.49 o 
  -8   0   4        9.15        1.22      2.45 o 
  -7   0   4      455.74      425.41     18.23 o 
  -6   0   4     4375.67     4206.60     51.88 o 
  -5   0   4      522.12      498.33     15.91 o 
  -4   0   4       15.25        5.63      1.96 o 
  -3   0   4     4005.02     3358.84     31.57 o 
  -2   0   4      138.26      130.67      5.14 o 
  -1   0   4      535.31      567.86     10.89 o 
   0   0   4      289.13      248.98      8.32 o 
   1   0   4       15.37       25.10      2.26 o 
   2   0   4        0.58        3.12      1.30 o 
   3   0   4     9440.85     8399.61     59.34 o 
   4   0   4     5161.54     5023.40     51.75 o 
   5   0   4      411.74      370.59     15.66 o 
   6   0   4      143.58      150.00     11.13 o 
   7   0   4       56.56       59.34      7.46 o 
   8   0   4       29.06       34.38      6.24 o 
   9   0   4      200.93      208.86     12.66 o 
  10   0   4       41.59       34.77      4.41 o 
  11   0   4      233.91      251.43     14.31 o 
  12   0   4        3.23        4.04      2.45 o 
 -13   1   4       96.47      108.16      5.39 o 
 -12   1   4        3.04        6.37      1.64 o 
 -11   1   4       13.80       11.13      2.46 o 
 -10   1   4      215.33      201.04      9.00 o 
  -9   1   4      115.75       98.74      5.04 o 
  -8   1   4      240.64      241.85     13.52 o 
  -7   1   4      892.14      842.25     25.45 o 
  -6   1   4      240.33      275.81      9.47 o 
  -5   1   4      110.84      102.75      5.28 o 
  -4   1   4      128.61      107.91      4.80 o 
  -3   1   4      679.68      726.24      9.58 o 
  -2   1   4       29.48       23.47      1.88 o 
  -1   1   4      794.28      697.61      9.13 o 
   0   1   4        2.00        5.01      0.85 o 
   1   1   4     2174.37     1926.70     54.93 o 
   2   1   4      233.46      244.84      3.93 o 
   3   1   4      221.40      175.51      4.47 o 
   4   1   4        5.43        9.82      2.02 o 
   5   1   4      806.11      732.50     22.76 o 
   6   1   4      115.21       88.34      8.69 o 
   7   1   4      114.67      109.75      5.79 o 
   8   1   4        4.57        7.35      2.15 o 
   9   1   4       22.17       19.56      3.08 o 
  10   1   4        0.02        0.23      1.39 o 
  11   1   4        5.90        4.18      1.55 o 
  12   1   4       36.81       32.70      2.32 o 
 -13   2   4       12.62       13.09      3.43 o 
 -12   2   4      122.68      141.07      9.91 o 
 -11   2   4      412.04      437.49     16.19 o 
 -10   2   4       78.86       81.74      6.49 o 
  -9   2   4        3.90        5.56      2.39 o 
  -8   2   4      175.78      156.75      6.95 o 
  -7   2   4        1.86        0.12      2.57 o 
  -6   2   4      106.87      134.83      9.79 o 
  -5   2   4      194.83      231.73     11.87 o 
  -4   2   4      251.87      249.35     10.89 o 
  -3   2   4      531.03      529.94      9.58 o 
  -2   2   4     1383.24     1459.43     12.88 o 
  -1   2   4     1262.11     1261.25      9.51 o 
   0   2   4      654.43      631.60     13.19 o 
   1   2   4       53.39       60.32      5.02 o 
   2   2   4      839.71      811.28     12.66 o 
   3   2   4      614.01      661.20     10.28 o 
   4   2   4      614.49      615.36     14.14 o 
   5   2   4      242.01      253.40      9.90 o 
   6   2   4      221.71      214.23      9.78 o 
   7   2   4        3.30        5.31      1.35 o 
   8   2   4        0.13       -1.95      2.51 o 
   9   2   4        1.11        3.86      5.08 o 
  10   2   4       19.63       26.33      3.94 o 
  11   2   4        0.12        0.25      1.24 o 
  12   2   4      151.89      185.76      6.49 o 
 -13   3   4        2.10        2.81      2.20 o 
 -12   3   4      197.18      216.07     11.99 o 
 -11   3   4       33.90       35.29      3.28 o 
 -10   3   4       90.33       97.51      7.44 o 
  -9   3   4        0.61        1.27      2.20 o 
  -8   3   4       16.21       21.05      3.66 o 
  -7   3   4      275.08      311.01     16.39 o 
  -6   3   4      263.20      269.17     14.56 o 
  -5   3   4      332.15      342.45     14.93 o 
  -4   3   4        8.47        1.10      1.02 o 
  -3   3   4      518.66      473.13     13.34 o 
  -2   3   4     1396.41     1403.12     16.82 o 
  -1   3   4        4.17        3.80      1.02 o 
   0   3   4      346.22      371.58      6.60 o 
   1   3   4      146.80      187.43     14.68 o 
   2   3   4     3735.59     3988.87    125.22 o 
   3   3   4      706.08      887.58     12.37 o 
   4   3   4     1204.81     1249.35     16.39 o 
   5   3   4      886.98      864.39     26.92 o 
   6   3   4        1.20       -0.37      2.69 o 
   7   3   4        0.02        0.95      1.46 o 
   8   3   4      256.59      227.81     15.78 o 
   9   3   4       11.61       15.29      4.89 o 
  10   3   4       31.48       30.87      4.10 o 
  11   3   4        0.50       -0.45      0.56 o 
  12   3   4       88.03      103.72      4.71 o 
 -12   4   4       55.60       61.66      6.00 o 
 -11   4   4       19.00       30.19      3.67 o 
 -10   4   4      188.54      198.24      9.73 o 
  -9   4   4      235.99      255.30     15.84 o 
  -8   4   4      142.24      151.70      8.69 o 
  -7   4   4      915.16      888.45     20.11 o 
  -6   4   4      221.60      203.10     13.21 o 
  -5   4   4       28.29       29.12      4.89 o 
  -4   4   4       18.34       14.07      3.30 o 
  -3   4   4       21.88       27.65      4.16 o 
  -2   4   4      635.21      609.24     12.40 o 
  -1   4   4      584.32      604.78      9.55 o 
   0   4   4      902.58      984.37     22.63 o 
   1   4   4       19.71       24.61      2.80 o 
   2   4   4      105.74      104.47      5.16 o 
   3   4   4      142.01      161.51      6.72 o 
   4   4   4      205.53      197.17     12.36 o 
   5   4   4      188.30      177.77     12.72 o 
   6   4   4      259.94      263.77     12.30 o 
   7   4   4       42.62       37.68      6.61 o 
   8   4   4        2.53        1.84      2.69 o 
   9   4   4        5.34        1.35      1.71 o 
  10   4   4       68.46       73.76      4.55 o 
  11   4   4        6.38        5.08      1.19 o 
 -12   5   4      254.73      258.40     10.15 o 
 -11   5   4        4.80        2.73      1.76 o 
 -10   5   4       37.28       40.44      4.50 o 
  -9   5   4       12.99       11.08      3.06 o 
  -8   5   4      162.54      175.43     11.62 o 
  -7   5   4      111.79      114.03      6.63 o 
  -6   5   4       71.24       73.87      5.79 o 
  -5   5   4        0.27        0.49      2.45 o 
  -4   5   4      112.80      121.25      9.54 o 
  -3   5   4      629.85      644.78     20.80 o 
  -2   5   4      931.39      966.52     17.38 o 
  -1   5   4       22.47       21.31      2.80 o 
   0   5   4      246.05      272.64      8.71 o 
   1   5   4       68.08       94.01      5.48 o 
   2   5   4       21.53       28.80      3.05 o 
   3   5   4      281.92      302.55     13.58 o 
   4   5   4       81.90       77.34      6.67 o 
   5   5   4       10.17        6.93      2.08 o 
   6   5   4       12.82        8.47      3.44 o 
   7   5   4       22.89       15.52      3.79 o 
   8   5   4        8.83       14.41      4.10 o 
   9   5   4       37.60       30.30      4.07 o 
  10   5   4        2.58        1.89      2.02 o 
  11   5   4       99.17      126.97      5.36 o 
 -11   6   4      102.25      116.72      8.08 o 
 -10   6   4       16.26       18.01      3.36 o 
  -9   6   4        4.31        3.97      1.99 o 
  -8   6   4       43.28       45.76      5.27 o 
  -7   6   4       17.12       20.94      3.63 o 
  -6   6   4      188.19      190.75      7.77 o 
  -5   6   4        2.23       -0.65      2.69 o 
  -4   6   4      448.64      407.67     18.60 o 
  -3   6   4      105.71      107.42      9.42 o 
  -2   6   4       64.12       55.56      4.74 o 
  -1   6   4      725.87      744.39     16.47 o 
   0   6   4       23.22       14.80      4.28 o 
   1   6   4      465.85      471.04     19.70 o 
   2   6   4      277.38      325.24     19.76 o 
   3   6   4       87.83      105.80     10.58 o 
   4   6   4        6.21        5.69      1.94 o 
   5   6   4       11.32       10.13      3.73 o 
   6   6   4       43.85       36.31      4.71 o 
   7   6   4      676.93      647.66     18.53 o 
   8   6   4        3.26        2.04      2.24 o 
   9   6   4       53.98       57.58      4.97 o 
  10   6   4       36.26       41.33      3.50 o 
 -11   7   4      131.40      148.04      6.73 o 
 -10   7   4        9.98       14.28      2.33 o 
  -9   7   4        3.55        3.18      1.56 o 
  -8   7   4      171.92      179.90      9.38 o 
  -7   7   4       75.54       74.13      6.18 o 
  -6   7   4      440.56      420.82     14.38 o 
  -5   7   4       74.91       76.82      6.23 o 
  -4   7   4       22.99       20.94      2.43 o 
  -3   7   4      390.49      410.56     10.85 o 
  -2   7   4      175.13      187.32     12.72 o 
  -1   7   4       96.78       93.16      6.65 o 
   0   7   4      328.53      327.04     17.01 o 
   1   7   4       65.91       68.39      7.83 o 
   2   7   4      151.58      158.04      5.39 o 
   3   7   4       44.93       48.58      3.11 o 
   4   7   4        1.36        4.04      3.12 o 
   5   7   4       18.89       19.39      3.89 o 
   6   7   4        4.20        2.77      2.29 o 
   7   7   4      211.82      183.36      9.59 o 
   8   7   4        3.27       -0.44      2.75 o 
   9   7   4       15.52       24.21      3.36 o 
  10   7   4        9.06       14.07      2.81 o 
 -10   8   4       31.04       36.34      3.79 o 
  -9   8   4        0.17       -0.48      1.04 o 
  -8   8   4       73.13       73.81      5.93 o 
  -7   8   4      360.06      369.78     14.93 o 
  -6   8   4      116.26      119.40      7.69 o 
  -5   8   4       82.64       79.09      6.49 o 
  -4   8   4       89.99       83.11      5.40 o 
  -3   8   4      365.80      377.73     14.87 o 
  -2   8   4      588.07      645.48     12.36 o 
  -1   8   4       31.45       41.67      3.25 o 
   0   8   4      202.52      189.78      6.10 o 
   1   8   4       93.61       87.53      4.21 o 
   2   8   4       96.89       92.58      5.72 o 
   3   8   4      108.70      107.64      7.74 o 
   4   8   4        1.04        4.04      2.32 o 
   5   8   4       29.64       28.17      4.10 o 
   6   8   4       64.98       61.97      5.84 o 
   7   8   4       17.23       23.12      5.26 o 
   8   8   4      127.71      107.67      8.69 o 
   9   8   4       11.87       13.42      2.51 o 
  -9   9   4       25.79       25.94      3.18 o 
  -8   9   4       10.50        9.43      1.88 o 
  -7   9   4       32.67       31.17      3.67 o 
  -6   9   4        4.36        5.87      3.30 o 
  -5   9   4       43.82       40.14      4.37 o 
  -4   9   4       25.56       24.06      3.07 o 
  -3   9   4        0.28        3.25      1.67 o 
  -2   9   4        0.56       -0.62      1.61 o 
  -1   9   4        0.03        2.38      1.57 o 
   0   9   4       54.70       59.94      4.60 o 
   1   9   4       52.13       53.02      4.45 o 
   2   9   4       20.88       20.59      2.82 o 
   3   9   4        2.92        1.99      2.03 o 
   4   9   4        0.02       -1.05      1.05 o 
   5   9   4       26.95       27.35      3.88 o 
   6   9   4      197.19      195.33      8.67 o 
   7   9   4       22.19       20.99      2.82 o 
   8   9   4       88.29       87.23      6.24 o 
  -8  10   4       75.22       68.76      4.65 o 
  -7  10   4       13.64       16.54      2.26 o 
  -6  10   4       93.61       96.67      5.75 o 
  -5  10   4      332.89      335.23     11.14 o 
  -4  10   4        9.02        7.34      2.42 o 
  -3  10   4        0.40        1.19      1.33 o 
  -2  10   4       25.40       25.79      2.92 o 
  -1  10   4       62.52       67.29      4.70 o 
   0  10   4        4.52        2.44      1.67 o 
   1  10   4      127.08      136.81      6.61 o 
   2  10   4       18.68       18.84      2.67 o 
   3  10   4       21.25       21.75      3.41 o 
   4  10   4       33.32       32.23      3.66 o 
   5  10   4       76.44       71.78      4.91 o 
   6  10   4        3.11       -0.12      1.96 o 
   7  10   4       66.62       62.40      4.77 o 
  -6  11   4      181.37      186.46      8.44 o 
  -5  11   4       54.72       56.04      5.38 o 
  -4  11   4       72.13       70.60      7.10 o 
  -3  11   4       48.86       54.21      4.30 o 
  -2  11   4       33.66       35.47      3.03 o 
  -1  11   4        7.57        8.91      1.63 o 
   0  11   4        4.58        1.49      1.56 o 
   1  11   4       54.09       52.56      3.60 o 
   2  11   4       25.09       27.36      3.20 o 
   3  11   4      127.32      136.05      9.54 o 
   4  11   4      102.00      104.49      7.59 o 
   5  11   4        4.51        2.69      1.71 o 
  -4  12   4        0.22       -0.73      1.22 o 
  -3  12   4      171.98      149.02      7.22 o 
  -2  12   4       51.71       49.06      4.77 o 
  -1  12   4      110.26      107.91      7.22 o 
   0  12   4       16.63       18.11      3.30 o 
   1  12   4       35.90       30.34      4.04 o 
   2  12   4       19.01       19.70      2.57 o 
 -13   1   5       21.36       26.22      2.87 o 
 -12   1   5      230.21      253.14     14.44 o 
 -11   1   5        0.20        1.71      2.94 o 
 -10   1   5     1138.71     1073.61     23.66 o 
  -9   1   5     1245.87     1120.40     23.62 o 
  -8   1   5      392.69      348.23     10.24 o 
  -7   1   5       43.38       30.34      5.38 o 
  -6   1   5      438.74      441.07     17.25 o 
  -5   1   5      167.60      204.45      7.48 o 
  -4   1   5     2042.87     1977.45     20.72 o 
  -3   1   5       57.61       59.47      3.43 o 
  -2   1   5     3361.54     3127.36     32.24 o 
  -1   1   5     2758.63     2718.13     16.67 o 
   0   1   5        8.85       12.87      1.09 o 
   1   1   5       39.02       30.47      1.93 o 
   2   1   5      264.49      263.22      6.27 o 
   3   1   5      390.63      368.99      8.20 o 
   4   1   5      895.72      842.28     13.52 o 
   5   1   5        0.47       -0.68      1.10 o 
   6   1   5      165.14      157.02      5.88 o 
   7   1   5      506.81      482.35      8.79 o 
   8   1   5      583.89      563.57     17.00 o 
   9   1   5      131.75      110.99      6.24 o 
  10   1   5      127.09      128.23      5.44 o 
  11   1   5        5.12       10.89      1.90 o 
 -13   2   5       31.11       36.95      5.02 o 
 -12   2   5        1.44        3.18      2.08 o 
 -11   2   5      737.53      753.32     18.90 o 
 -10   2   5       94.56       85.12      6.81 o 
  -9   2   5      958.86      898.41     29.98 o 
  -8   2   5      679.82      601.03     13.61 o 
  -7   2   5        0.71        3.18      1.35 o 
  -6   2   5        5.70        3.18      2.45 o 
  -5   2   5      315.72      367.12     10.52 o 
  -4   2   5      371.09      373.84      9.42 o 
  -3   2   5     4707.31     4684.10     37.26 o 
  -2   2   5       36.34       28.45      2.37 o 
  -1   2   5       59.15       55.91      2.18 o 
   0   2   5       29.70       20.63      1.22 o 
   1   2   5        3.84        9.43      1.01 o 
   2   2   5      898.80      972.67     14.43 o 
   3   2   5       22.84       23.43      2.72 o 
   4   2   5      227.27      208.10      6.86 o 
   5   2   5      436.06      374.56      9.94 o 
   6   2   5      949.95      896.92     16.76 o 
   7   2   5      561.44      539.90     10.13 o 
   8   2   5       26.63       24.72      4.10 o 
   9   2   5       92.78       82.85      5.51 o 
  10   2   5      111.87      104.78      5.60 o 
  11   2   5        5.12        4.51      1.44 o 
 -13   3   5       72.10       79.77      6.12 o 
 -12   3   5        0.12       -1.65      1.65 o 
 -11   3   5      793.24      837.34     39.64 o 
 -10   3   5       46.99       54.28      5.49 o 
  -9   3   5      108.08       92.93      7.13 o 
  -8   3   5       56.64       55.72      4.33 o 
  -7   3   5       49.09       51.26      7.10 o 
  -6   3   5       99.40       94.21      8.81 o 
  -5   3   5     3729.53     3969.16    147.19 o 
  -4   3   5       78.33       68.16      4.13 o 
  -3   3   5        7.54        7.58      1.70 o 
  -2   3   5     2194.97     2307.10     21.94 o 
  -1   3   5      310.15      323.45      5.71 o 
   0   3   5      468.23      551.62      7.65 o 
   1   3   5       32.82       40.13      4.89 o 
   2   3   5     1006.59     1231.09     13.45 o 
   3   3   5      234.86      273.33     13.95 o 
   4   3   5       15.67        5.26      2.94 o 
   5   3   5       11.28       13.70      4.65 o 
   6   3   5        7.71       12.27      2.37 o 
   7   3   5       70.24       69.24      6.14 o 
   8   3   5       87.97       83.32     10.03 o 
   9   3   5      184.66      176.06     13.46 o 
  10   3   5      117.05      109.40      6.83 o 
  11   3   5        0.83        1.36      0.96 o 
 -12   4   5       20.65       27.04      4.28 o 
 -11   4   5      139.13      149.02     11.26 o 
 -10   4   5      154.55      147.92     12.11 o 
  -9   4   5      363.17      353.62     16.95 o 
  -8   4   5       33.61       37.28      6.06 o 
  -7   4   5      300.87      287.01      9.37 o 
  -6   4   5      705.13      663.01     23.98 o 
  -5   4   5     1005.68      972.06     26.67 o 
  -4   4   5      334.68      330.95     14.68 o 
  -3   4   5      336.16      356.03     14.19 o 
  -2   4   5     1235.95     1278.34     18.50 o 
  -1   4   5     1271.37     1305.95     24.74 o 
   0   4   5      751.96      819.10     15.22 o 
   1   4   5       94.71      104.65      5.83 o 
   2   4   5     1089.99     1192.62     71.64 o 
   3   4   5      422.49      416.96     17.86 o 
   4   4   5       47.06       60.32      7.34 o 
   5   4   5      130.90      115.86     10.89 o 
   6   4   5      431.46      417.29     14.58 o 
   7   4   5        3.84        2.57      2.20 o 
   8   4   5      992.76      871.37     30.71 o 
   9   4   5      204.33      226.24     10.47 o 
  10   4   5        4.93       14.16      2.17 o 
  11   4   5      166.28      174.81      5.24 o 
 -12   5   5      242.32      277.87      7.70 o 
 -11   5   5      209.51      222.31     12.36 o 
 -10   5   5      176.99      171.90     12.48 o 
  -9   5   5       94.82       92.37     10.03 o 
  -8   5   5      434.81      424.18     21.04 o 
  -7   5   5      914.96      868.73     19.07 o 
  -6   5   5        1.81        2.25      2.75 o 
  -5   5   5       31.97       45.15      6.48 o 
  -4   5   5      729.49      776.55     23.98 o 
  -3   5   5      639.65      721.25     21.90 o 
  -2   5   5      177.02      173.49      7.61 o 
  -1   5   5      147.16      177.93      5.96 o 
   0   5   5      581.08      564.49     33.95 o 
   1   5   5      291.73      292.77     14.44 o 
   2   5   5       52.32       57.16      3.72 o 
   3   5   5      387.32      401.55     17.99 o 
   4   5   5     1453.71     1441.88     25.26 o 
   5   5   5      112.93      125.90      6.45 o 
   6   5   5      381.98      367.29     13.92 o 
   7   5   5       28.54       22.67      3.93 o 
   8   5   5       12.30        8.67      2.50 o 
   9   5   5        0.03       -0.13      2.81 o 
  10   5   5        7.78        7.77      1.80 o 
 -11   6   5       38.90       45.27      5.14 o 
 -10   6   5       46.80       46.25      6.36 o 
  -9   6   5       95.80       87.97      9.54 o 
  -8   6   5        5.06        3.67      2.69 o 
  -7   6   5      159.83      140.35      8.65 o 
  -6   6   5      501.79      516.60     15.51 o 
  -5   6   5        4.80        1.40      1.41 o 
  -4   6   5      319.46      349.31     17.13 o 
  -3   6   5       49.22       42.46      6.36 o 
  -2   6   5       56.40       60.12      4.93 o 
  -1   6   5      341.92      346.31     11.44 o 
   0   6   5      107.44      126.44      6.52 o 
   1   6   5      181.79      194.09     13.95 o 
   2   6   5       54.80       59.41      4.42 o 
   3   6   5        5.42        9.44      2.01 o 
   4   6   5      422.80      426.00     11.86 o 
   5   6   5       15.54       13.95      4.22 o 
   6   6   5      135.63      124.08      8.28 o 
   7   6   5        0.14       -1.77      2.39 o 
   8   6   5       12.16       10.41      2.96 o 
   9   6   5        1.70       -0.21      1.65 o 
  10   6   5      261.98      301.26      6.31 o 
 -11   7   5       13.62       21.29      2.94 o 
 -10   7   5       46.87       50.53      5.75 o 
  -9   7   5        0.76       -0.12      1.35 o 
  -8   7   5       80.35       90.17      9.79 o 
  -7   7   5       39.58       35.55      4.50 o 
  -6   7   5      211.10      194.66     13.70 o 
  -5   7   5      854.43      830.01     27.65 o 
  -4   7   5       61.75       67.43      5.62 o 
  -3   7   5      407.70      397.39     13.24 o 
  -2   7   5       88.48       93.26      6.65 o 
  -1   7   5      387.53      412.88     10.91 o 
   0   7   5      293.51      275.83      8.97 o 
   1   7   5       37.09       48.95      3.03 o 
   2   7   5        0.01        2.18      2.39 o 
   3   7   5       59.11       55.10      7.04 o 
   4   7   5        0.29        1.26      2.23 o 
   5   7   5      178.85      156.86      9.13 o 
   6   7   5       94.48       87.99      6.79 o 
   7   7   5        4.85        5.56      2.17 o 
   8   7   5        5.21        5.12      1.94 o 
   9   7   5       65.77       55.18      5.51 o 
 -10   8   5        4.57        2.57      1.84 o 
  -9   8   5       53.45       61.91      6.48 o 
  -8   8   5        2.81        1.71      2.69 o 
  -7   8   5       72.44       83.24      8.87 o 
  -6   8   5      298.74      287.49     20.43 o 
  -5   8   5       33.99       32.45      4.45 o 
  -4   8   5      170.17      165.81      7.34 o 
  -3   8   5        6.74        9.19      1.87 o 
  -2   8   5      316.02      341.92     10.95 o 
  -1   8   5      339.46      350.74     12.58 o 
   0   8   5       34.52       32.36      3.82 o 
   1   8   5      193.93      181.52      7.76 o 
   2   8   5       53.16       52.25      4.39 o 
   3   8   5      403.48      417.45     21.04 o 
   4   8   5      184.67      183.54      9.94 o 
   5   8   5      147.85      138.36      8.34 o 
   6   8   5        0.79       -0.44      2.88 o 
   7   8   5       85.43       88.95      8.32 o 
   8   8   5        6.32       10.03      2.57 o 
  -9   9   5       12.25       14.07      2.57 o 
  -8   9   5       76.77       77.45      6.97 o 
  -7   9   5       88.47       85.28      8.32 o 
  -6   9   5       17.66       17.01      2.94 o 
  -5   9   5       10.51       10.95      2.68 o 
  -4   9   5      220.49      227.93     16.33 o 
  -3   9   5        0.62        1.92      1.40 o 
  -2   9   5       28.47       33.66      3.55 o 
  -1   9   5       29.43       29.24      3.30 o 
   0   9   5      474.31      491.37     13.07 o 
   1   9   5      138.66      130.09      6.82 o 
   2   9   5       33.96       35.46      3.84 o 
   3   9   5       56.68       63.27     12.60 o 
   4   9   5       34.40       28.44      3.76 o 
   5   9   5       66.56       63.85      5.36 o 
   6   9   5       27.85       23.60      3.14 o 
   7   9   5        4.41        0.13      0.99 o 
  -8  10   5        5.04        1.35      1.47 o 
  -7  10   5        0.13        0.98      1.96 o 
  -6  10   5        1.53        2.45      2.81 o 
  -5  10   5      432.55      455.93     17.50 o 
  -4  10   5      415.67      408.06     12.41 o 
  -3  10   5        1.78        3.18      1.33 o 
  -2  10   5      196.95      191.42      7.53 o 
  -1  10   5        0.09        0.53      1.51 o 
   0  10   5       28.32       29.42      3.27 o 
   1  10   5      267.78      267.45      8.93 o 
   2  10   5       11.71       12.79      2.85 o 
   3  10   5       43.23       42.71      4.32 o 
   4  10   5      332.66      332.14     10.66 o 
   5  10   5        3.82        2.75      1.46 o 
   6  10   5       30.80       27.61      4.34 o 
  -6  11   5        1.91        4.16      1.96 o 
  -5  11   5      177.25      177.41      9.54 o 
  -4  11   5      109.77      109.66      5.28 o 
  -3  11   5      126.82      116.69      5.79 o 
  -2  11   5      172.24      171.70      6.84 o 
  -1  11   5      280.73      288.30      7.89 o 
   0  11   5        6.77        6.30      1.49 o 
   1  11   5       70.94       79.68      5.03 o 
   2  11   5      205.28      204.56      7.49 o 
   3  11   5        0.11        1.80      2.57 o 
   4  11   5        1.23        5.02      1.96 o 
 -13   0   6       81.75       88.46      6.97 o 
 -12   0   6      124.67      112.07     10.03 o 
 -11   0   6       30.53       37.68      6.36 o 
 -10   0   6     4019.10     3670.34     61.30 o 
  -9   0   6      590.62      591.31     24.35 o 
  -8   0   6     1005.65      947.47     29.00 o 
  -7   0   6     1285.21     1241.60     31.81 o 
  -6   0   6      293.36      284.46     14.19 o 
  -5   0   6     2828.35     2781.23     39.64 o 
  -4   0   6     8960.69     8509.73     61.05 o 
  -3   0   6       63.17       77.19      4.08 o 
  -2   0   6     3551.09     3640.41    113.36 o 
  -1   0   6       17.70       28.71      1.68 o 
   0   0   6      972.80     1034.77     21.29 o 
   1   0   6     7209.04     7491.17    102.53 o 
   2   0   6      186.39      153.44      6.21 o 
   3   0   6     1287.02     1333.63     19.78 o 
   4   0   6       95.70       85.03      5.67 o 
   5   0   6       39.01       29.07      4.65 o 
   6   0   6     1713.60     1575.63     43.92 o 
   7   0   6      123.45      118.43     11.26 o 
   8   0   6      175.64      191.64      9.95 o 
   9   0   6      606.16      568.15     16.48 o 
  10   0   6        2.76        3.55      2.29 o 
  11   0   6        2.61        3.92      1.71 o 
 -13   1   6       14.97       16.73      2.37 o 
 -12   1   6       46.55       49.08      4.67 o 
 -11   1   6       49.92       51.81      5.36 o 
 -10   1   6       19.62       16.09      3.74 o 
  -9   1   6       81.59       85.83      6.75 o 
  -8   1   6      449.21      423.51     11.41 o 
  -7   1   6       16.84       23.61      4.65 o 
  -6   1   6       40.47       30.71      4.89 o 
  -5   1   6       14.33        8.56      2.57 o 
  -4   1   6     1385.22     1382.57     18.45 o 
  -3   1   6      240.82      247.71      7.08 o 
  -2   1   6       48.36       54.44      2.35 o 
  -1   1   6      776.88      858.51     11.38 o 
   0   1   6     3354.91     3615.06     18.87 o 
   1   1   6     1054.22     1251.77     12.99 o 
   2   1   6     1094.31     1187.42     20.21 o 
   3   1   6     1029.47     1028.11     15.54 o 
   4   1   6       27.18       16.18      2.12 o 
   5   1   6        1.25        1.83      0.98 o 
   6   1   6       28.40       27.13      2.47 o 
   7   1   6     1342.29     1303.81     30.22 o 
   8   1   6      402.38      431.49     15.31 o 
   9   1   6      207.92      177.88      6.54 o 
  10   1   6       34.97       32.82      3.11 o 
  11   1   6       43.88       50.35      2.78 o 
 -13   2   6        2.25        2.94      2.45 o 
 -12   2   6        5.00        3.34      1.80 o 
 -11   2   6        5.58        8.38      2.52 o 
 -10   2   6       39.06       29.85      4.63 o 
  -9   2   6       83.99       93.49      7.09 o 
  -8   2   6     1511.63     1445.76     22.07 o 
  -7   2   6      156.15      132.75     10.77 o 
  -6   2   6       62.66       49.69      4.30 o 
  -5   2   6       61.43       68.93      4.63 o 
  -4   2   6       95.38       94.63      5.10 o 
  -3   2   6      272.32      324.54      8.56 o 
  -2   2   6     1272.52     1415.01     11.92 o 
  -1   2   6     2384.20     2434.68     20.78 o 
   0   2   6       10.54        6.80      1.38 o 
   1   2   6     2090.88     2232.22     28.66 o 
   2   2   6       24.54       28.97      2.99 o 
   3   2   6       36.18       34.47      3.48 o 
   4   2   6     1207.45     1119.67     32.54 o 
   5   2   6      824.08      730.77     14.01 o 
   6   2   6      150.87      147.85      5.93 o 
   7   2   6      608.23      570.08     16.96 o 
   8   2   6       20.61       14.99      3.41 o 
   9   2   6       39.83       43.24      4.84 o 
  10   2   6       67.61       68.36      4.28 o 
  11   2   6        5.87        4.41      1.02 o 
 -13   3   6        8.05        8.08      2.20 o 
 -12   3   6       40.55       48.74      3.41 o 
 -11   3   6      423.39      441.93     19.58 o 
 -10   3   6      120.84      117.92      7.95 o 
  -9   3   6     1564.92     1435.13     27.25 o 
  -8   3   6      670.35      709.98     16.23 o 
  -7   3   6      270.81      294.88      9.43 o 
  -6   3   6     1850.13     1810.03     37.81 o 
  -5   3   6      692.17      702.00     14.54 o 
  -4   3   6      294.37      321.05      9.29 o 
  -3   3   6     2544.84     2759.14     25.69 o 
  -2   3   6       77.96       89.35      4.55 o 
  -1   3   6       48.36       56.82      2.61 o 
   0   3   6      845.53      960.82     20.74 o 
   1   3   6      170.27      148.65      9.91 o 
   2   3   6     1446.10     1613.29     33.77 o 
   3   3   6      218.05      208.12     12.97 o 
   4   3   6      756.27      716.72     25.08 o 
   5   3   6      931.92      853.66     52.61 o 
   6   3   6       20.44       19.11      2.41 o 
   7   3   6      337.11      339.65     13.28 o 
   8   3   6      210.03      183.28     13.83 o 
   9   3   6      183.27      183.00      9.21 o 
  10   3   6      312.63      348.63      7.67 o 
  11   3   6       33.22       41.35      2.14 o 
 -12   4   6      105.29      119.51      5.93 o 
 -11   4   6        6.31        6.00      3.06 o 
 -10   4   6      107.34      117.19      9.05 o 
  -9   4   6      147.36      165.47     12.54 o 
  -8   4   6      157.83      131.11      8.18 o 
  -7   4   6      688.62      659.19     12.25 o 
  -6   4   6      106.48       92.62      9.18 o 
  -5   4   6       86.10       77.69      8.08 o 
  -4   4   6        6.27        8.81      2.81 o 
  -3   4   6       46.48       51.02      5.63 o 
  -2   4   6      292.02      315.38      9.32 o 
  -1   4   6        3.98        3.19      0.93 o 
   0   4   6        0.22        3.31      1.09 o 
   1   4   6      833.74      893.84     25.20 o 
   2   4   6      153.95      160.28     11.13 o 
   3   4   6      350.33      379.65     17.99 o 
   4   4   6        0.00        4.40      3.06 o 
   5   4   6      669.55      670.21     39.27 o 
   6   4   6      435.38      413.66     20.55 o 
   7   4   6        5.75       -0.61      2.69 o 
   8   4   6      331.21      376.83     19.58 o 
   9   4   6      451.40      464.68     14.02 o 
  10   4   6       33.34       43.61      2.72 o 
 -12   5   6        0.04        0.73      1.35 o 
 -11   5   6        7.79       13.88      2.54 o 
 -10   5   6        1.82       -0.37      2.81 o 
  -9   5   6       52.22       50.90      7.71 o 
  -8   5   6       52.72       50.53      8.08 o 
  -7   5   6      527.23      485.44     17.80 o 
  -6   5   6        0.21       -0.55      2.51 o 
  -5   5   6        9.47        8.08      2.94 o 
  -4   5   6      193.79      209.58     12.72 o 
  -3   5   6      183.50      221.57     12.36 o 
  -2   5   6     1564.11     1847.58     23.26 o 
  -1   5   6      362.92      405.77     11.20 o 
   0   5   6      260.46      269.28     14.50 o 
   1   5   6      491.56      544.95     16.88 o 
   2   5   6      102.17      111.43      6.87 o 
   3   5   6       78.61       70.47      8.08 o 
   4   5   6       88.61       86.28      6.44 o 
   5   5   6      464.72      445.96     19.87 o 
   6   5   6      175.86      173.02      9.64 o 
   7   5   6      137.24      132.15      8.43 o 
   8   5   6        2.95        3.15      1.88 o 
   9   5   6        0.03       -0.14      1.56 o 
  10   5   6      119.91      122.75      3.69 o 
 -11   6   6       26.48       27.41      4.28 o 
 -10   6   6        1.88        0.49      1.96 o 
  -9   6   6      219.87      221.70     14.31 o 
  -8   6   6      316.33      292.41     17.62 o 
  -7   6   6      573.09      575.35     16.99 o 
  -6   6   6      129.39      122.72     10.89 o 
  -5   6   6      236.14      242.06     10.55 o 
  -4   6   6        2.34        1.88      3.06 o 
  -3   6   6        2.40        1.71      2.57 o 
  -2   6   6       12.38        8.50      2.51 o 
  -1   6   6      680.42      743.44     48.45 o 
   0   6   6       77.52       86.09      5.83 o 
   1   6   6        2.19        0.15      1.53 o 
   2   6   6      194.98      185.62      7.45 o 
   3   6   6      814.60      864.69     31.73 o 
   4   6   6       31.82       33.46      4.20 o 
   5   6   6      115.20      106.98     11.44 o 
   6   6   6       78.09       89.00      7.09 o 
   7   6   6       71.52       58.89      5.62 o 
   8   6   6      309.47      318.71     11.25 o 
   9   6   6       84.66       98.88      5.44 o 
 -11   7   6       78.44       95.92      5.75 o 
 -10   7   6       24.78       26.92      4.40 o 
  -9   7   6        0.49        2.57      2.57 o 
  -8   7   6      117.66      118.31     10.89 o 
  -7   7   6       26.83       24.47      4.11 o 
  -6   7   6      906.04      851.67     28.51 o 
  -5   7   6      251.92      225.61     14.80 o 
  -4   7   6      124.92      136.54     11.62 o 
  -3   7   6      202.71      192.76      9.43 o 
  -2   7   6      103.27      101.11      6.83 o 
  -1   7   6        0.90        1.62      1.47 o 
   0   7   6       44.90       51.70      5.18 o 
   1   7   6        1.54        2.48      3.18 o 
   2   7   6      378.60      407.99     18.62 o 
   3   7   6      299.75      307.93     18.60 o 
   4   7   6      784.72      755.27     56.16 o 
   5   7   6      662.28      649.53     45.27 o 
   6   7   6      217.31      185.98      9.56 o 
   7   7   6        0.83        1.71      2.57 o 
   8   7   6        3.86        3.30      1.90 o 
 -10   8   6       65.66       63.87      5.14 o 
  -9   8   6       40.32       45.39      5.63 o 
  -8   8   6       64.54       63.74      7.59 o 
  -7   8   6      192.13      172.76     12.72 o 
  -6   8   6      138.55      126.02     11.13 o 
  -5   8   6      185.52      170.55     12.60 o 
  -4   8   6       23.89       18.84      5.26 o 
  -3   8   6       17.96       13.70      4.40 o 
  -2   8   6       46.23       39.27      7.22 o 
  -1   8   6        3.56        3.55      3.43 o 
   0   8   6      166.96      160.40     12.97 o 
   1   8   6       29.98       30.32      3.53 o 
   2   8   6      425.30      444.05     41.05 o 
   3   8   6       11.23       14.33      4.59 o 
   4   8   6       12.59        3.30      3.43 o 
   5   8   6       13.33       15.48      3.20 o 
   6   8   6        0.32        2.45      2.81 o 
   7   8   6       75.54       65.58      6.24 o 
   8   8   6        9.20       10.94      1.72 o 
  -9   9   6        4.42        5.51      1.96 o 
  -8   9   6      175.26      184.26     10.52 o 
  -7   9   6        0.71        2.32      2.94 o 
  -6   9   6       17.45       20.92      5.02 o 
  -5   9   6        8.45        7.10      3.79 o 
  -4   9   6      181.34      174.96     12.85 o 
  -3   9   6       54.29       52.00      7.46 o 
  -2   9   6        0.93        0.37      2.45 o 
  -1   9   6       12.63        8.67      2.25 o 
   0   9   6       78.24       80.47      6.57 o 
   1   9   6        0.11       -0.73      1.77 o 
   2   9   6      147.83      168.28     11.68 o 
   3   9   6      131.36      144.18      9.18 o 
   4   9   6       62.62       70.30      5.71 o 
   5   9   6       75.12       63.26      6.55 o 
   6   9   6        5.77        5.51      2.69 o 
   7   9   6      186.37      204.81      8.81 o 
  -7  10   6       55.93       52.98      5.63 o 
  -6  10   6        0.05       -0.37      1.71 o 
  -5  10   6      170.29      170.31     10.89 o 
  -4  10   6      291.24      302.20     14.93 o 
  -3  10   6       11.48        7.22      3.55 o 
  -2  10   6       48.85       54.57      7.10 o 
  -1  10   6       74.58       79.63      4.80 o 
   0  10   6        5.48        6.22      1.52 o 
   1  10   6        0.02        4.33      1.81 o 
   2  10   6        1.43        0.02      2.63 o 
   3  10   6      198.99      206.66     19.09 o 
   4  10   6       27.40       36.48      3.42 o 
   5  10   6       78.65       65.56      3.67 o 
  -6  11   6      101.46       94.45      5.87 o 
  -5  11   6        4.37        3.79      1.71 o 
  -4  11   6        3.94        5.38      2.57 o 
  -3  11   6       11.31       10.64      3.18 o 
  -2  11   6      134.28      131.52      8.69 o 
  -1  11   6        1.47        1.84      2.45 o 
   0  11   6        3.69        2.20      1.96 o 
   1  11   6       90.78       97.88      7.22 o 
   2  11   6        0.39        6.48      2.32 o 
   3  11   6       29.14       29.24      3.55 o 
 -13   1   7       32.82       31.58      2.81 o 
 -12   1   7        6.22        5.13      2.19 o 
 -11   1   7      228.20      235.02      8.85 o 
 -10   1   7        2.61        1.77      1.57 o 
  -9   1   7      989.60      856.81     27.66 o 
  -8   1   7       25.16       28.00      2.39 o 
  -7   1   7        7.54        6.89      2.94 o 
  -6   1   7        6.89        6.33      1.88 o 
  -5   1   7      290.58      256.52      9.07 o 
  -4   1   7        0.51       -0.19      1.00 o 
  -3   1   7      435.19      366.95      7.60 o 
  -2   1   7      126.52      195.56      5.96 o 
  -1   1   7      581.97      721.39     13.63 o 
   0   1   7     1232.97     1483.50     16.00 o 
   1   1   7      222.55      260.46      6.48 o 
   2   1   7      618.60      647.53     11.09 o 
   3   1   7     1021.04     1079.66     15.52 o 
   4   1   7       25.54       28.05      2.87 o 
   5   1   7      608.39      555.25     14.70 o 
   6   1   7     2004.60     1796.75     23.99 o 
   7   1   7       54.71       50.00      5.23 o 
   8   1   7     1908.69     1795.84     44.56 o 
   9   1   7      203.38      226.98      9.31 o 
  10   1   7        5.07        4.05      1.48 o 
  11   1   7       65.30       73.16      5.63 o 
 -13   2   7        2.87        1.22      1.47 o 
 -12   2   7       25.93       22.22      2.59 o 
 -11   2   7       39.25       34.40      3.60 o 
 -10   2   7      230.73      206.39     10.42 o 
  -9   2   7      125.90      114.75      8.12 o 
  -8   2   7      371.59      339.47      9.12 o 
  -7   2   7       45.04       45.31      3.25 o 
  -6   2   7        8.06       11.74      2.38 o 
  -5   2   7        0.01        1.08      0.99 o 
  -4   2   7        1.92        1.01      1.07 o 
  -3   2   7      380.44      430.56      8.57 o 
  -2   2   7      213.26      210.66      6.00 o 
  -1   2   7      987.68     1271.24     14.59 o 
   0   2   7      218.21      280.88      5.93 o 
   1   2   7      129.64      164.87      7.71 o 
   2   2   7     1409.84     1643.86     28.00 o 
   3   2   7      172.88      172.71      6.18 o 
   4   2   7      233.91      237.35      8.10 o 
   5   2   7      185.63      155.03      8.19 o 
   6   2   7      197.31      195.49      8.03 o 
   7   2   7     1830.83     1741.72     83.56 o 
   8   2   7      419.54      443.70     12.01 o 
   9   2   7      153.89      164.25      6.73 o 
  10   2   7        0.94        2.24      0.96 o 
  11   2   7       14.04       14.93      2.57 o 
 -12   3   7        0.25        0.24      1.22 o 
 -11   3   7      393.07      391.63     10.59 o 
 -10   3   7      139.45      143.96      8.56 o 
  -9   3   7      257.98      224.55     10.98 o 
  -8   3   7        2.93        3.18      2.69 o 
  -7   3   7       83.95       78.13      4.97 o 
  -6   3   7       95.49      111.22      9.67 o 
  -5   3   7      438.56      465.49     12.35 o 
  -4   3   7       15.77       30.94      3.28 o 
  -3   3   7      186.20      222.80     10.52 o 
  -2   3   7      630.82      645.94     41.17 o 
  -1   3   7      863.98      975.60     13.49 o 
   0   3   7      259.14      276.58      7.32 o 
   1   3   7      308.51      329.03     10.58 o 
   2   3   7      603.95      617.13     22.39 o 
   3   3   7        0.07       -0.96      1.20 o 
   4   3   7       43.83       50.60      4.84 o 
   5   3   7        1.48        0.53      2.50 o 
   6   3   7       10.43       10.64      4.53 o 
   7   3   7      217.66      197.84     13.95 o 
   8   3   7      137.44      136.82      7.78 o 
   9   3   7       13.06       10.36      1.78 o 
  10   3   7       38.66       33.45      2.16 o 
 -12   4   7      257.93      261.40      8.17 o 
 -11   4   7        0.72        0.60      1.91 o 
 -10   4   7      177.66      199.73     11.93 o 
  -9   4   7      117.15       98.12      7.22 o 
  -8   4   7      160.38      140.33      8.65 o 
  -7   4   7        0.87       -1.01      1.32 o 
  -6   4   7       79.20       68.64      4.67 o 
  -5   4   7        5.20        8.20      3.43 o 
  -4   4   7      449.33      441.80     17.25 o 
  -3   4   7      542.98      668.88     19.58 o 
  -2   4   7      874.36      879.45     16.55 o 
  -1   4   7      140.13      133.29      5.29 o 
   0   4   7      207.46      266.00     13.38 o 
   1   4   7      580.93      620.93     17.92 o 
   2   4   7      219.72      216.17      9.51 o 
   3   4   7      207.79      222.06     14.80 o 
   4   4   7      873.92      837.72     29.36 o 
   5   4   7     1432.14     1264.47     36.83 o 
   6   4   7      260.53      261.95     16.15 o 
   7   4   7      506.18      490.74     21.78 o 
   8   4   7        1.01        4.60      1.90 o 
   9   4   7      629.33      678.67     15.46 o 
  10   4   7      303.14      350.59     11.13 o 
 -12   5   7        0.50       -1.47      1.59 o 
 -11   5   7        0.55        1.05      1.53 o 
 -10   5   7        3.81        8.35      2.38 o 
  -9   5   7        0.05       -1.22      3.55 o 
  -8   5   7      846.45      837.82     63.62 o 
  -7   5   7      574.28      534.06     16.07 o 
  -6   5   7        1.88        0.24      1.80 o 
  -5   5   7       48.06       57.77      4.07 o 
  -4   5   7        4.79        9.42      3.06 o 
  -3   5   7        0.42        3.79      2.63 o 
  -2   5   7        0.74       -1.58      1.58 o 
  -1   5   7        0.58        2.46      2.57 o 
   0   5   7        5.55       11.63      2.55 o 
   1   5   7        2.81        3.38      1.94 o 
   2   5   7      277.48      301.50     11.80 o 
   3   5   7      488.86      498.09     12.58 o 
   4   5   7      397.99      372.49     13.84 o 
   5   5   7       37.71       25.33      5.63 o 
   6   5   7      245.21      228.58     18.11 o 
   7   5   7       22.45       25.35      4.06 o 
   8   5   7       55.16       57.43      5.38 o 
   9   5   7       25.36       29.21      2.44 o 
  10   5   7      234.61      231.90     21.41 o 
 -11   6   7      114.27      122.10      7.83 o 
 -10   6   7        0.13        0.98      2.20 o 
  -9   6   7       18.84       15.78      4.65 o 
  -8   6   7      217.22      199.43     14.31 o 
  -7   6   7        9.09        4.17      2.55 o 
  -6   6   7      179.65      169.21     12.72 o 
  -5   6   7        0.24       -0.59      1.48 o 
  -4   6   7        6.75       13.13      3.08 o 
  -3   6   7      317.92      364.59     27.47 o 
  -2   6   7      271.51      296.24     11.46 o 
  -1   6   7      229.62      244.51     10.51 o 
   0   6   7       25.53       26.63      3.05 o 
   1   6   7      110.06      126.64      6.08 o 
   2   6   7       28.40       28.83      3.31 o 
   3   6   7        4.69        5.18      2.38 o 
   4   6   7      117.39       98.98     10.52 o 
   5   6   7      201.20      214.63     16.64 o 
   6   6   7      200.04      175.42      9.29 o 
   7   6   7       53.41       41.10      4.54 o 
   8   6   7        8.38        3.78      1.67 o 
   9   6   7      112.73      133.17      5.58 o 
 -11   7   7        6.11        2.81      1.59 o 
 -10   7   7        0.91        2.94      2.20 o 
  -9   7   7        0.18        0.37      1.71 o 
  -8   7   7      208.12      208.24     13.95 o 
  -7   7   7      358.02      339.81     12.79 o 
  -6   7   7       87.55       92.13      9.79 o 
  -5   7   7      119.88      117.45     11.01 o 
  -4   7   7       58.23       54.08      7.83 o 
  -3   7   7      271.02      252.28     15.78 o 
  -2   7   7      104.36      114.27     11.01 o 
  -1   7   7       23.76       28.99      4.20 o 
   0   7   7       23.26       26.06      5.38 o 
   1   7   7      546.36      501.63     22.88 o 
   2   7   7       91.15       75.00      9.05 o 
   3   7   7       64.71       66.80      8.32 o 
   4   7   7      211.85      197.23     14.56 o 
   5   7   7       73.84       70.48      6.00 o 
   6   7   7       76.85       69.12      5.49 o 
   7   7   7      101.55      112.43      6.42 o 
   8   7   7       33.77       32.79      4.89 o 
 -10   8   7        0.59        1.71      1.35 o 
  -9   8   7       67.43       66.80      6.36 o 
  -8   8   7       19.99       14.44      4.16 o 
  -7   8   7      131.92      127.73     10.89 o 
  -6   8   7      179.60      174.96     12.72 o 
  -5   8   7        4.99        6.97      3.92 o 
  -4   8   7        8.44        2.20      2.69 o 
  -3   8   7      165.97      156.97     12.60 o 
  -2   8   7       78.53       80.14      9.42 o 
  -1   8   7      181.77      188.78     14.07 o 
   0   8   7        0.51       -3.18      3.43 o 
   1   8   7       29.71       34.26      6.24 o 
   2   8   7       19.70       18.84      4.89 o 
   3   8   7      394.80      373.78     19.82 o 
   4   8   7        0.13       -0.49      3.18 o 
   5   8   7      113.62      120.51      9.79 o 
   6   8   7       45.52       57.01      6.00 o 
   7   8   7       30.87       29.24      4.28 o 
   8   8   7        1.24       -0.98      1.22 o 
  -9   9   7        3.62        5.63      1.84 o 
  -8   9   7       22.13       28.87      4.53 o 
  -7   9   7      101.74      100.33      8.56 o 
  -6   9   7        3.41        3.61      2.16 o 
  -5   9   7        0.02        1.84      2.94 o 
  -4   9   7       32.96       27.53      6.12 o 
  -3   9   7       32.16       37.56      6.36 o 
  -2   9   7      222.57      213.50     14.44 o 
  -1   9   7        0.37       -3.43      3.43 o 
   0   9   7       48.14       44.90      7.10 o 
   1   9   7        7.94        1.84      3.43 o 
   2   9   7      140.85      136.66     11.50 o 
   3   9   7      120.95      122.72     10.64 o 
   4   9   7       24.31       29.24      5.38 o 
   5   9   7        1.69        1.35      2.57 o 
   6   9   7      158.79      154.53      8.69 o 
  -7  10   7       68.39       80.75      6.24 o 
  -6  10   7      104.51      109.14      8.20 o 
  -5  10   7      395.91      403.02     15.91 o 
  -4  10   7       99.31       96.66      8.44 o 
  -3  10   7       10.14        8.93      3.79 o 
  -2  10   7       37.68       33.03      5.51 o 
  -1  10   7       10.29       10.40      3.92 o 
   0  10   7      232.18      238.21     13.95 o 
   1  10   7      127.87      133.36     10.28 o 
   2  10   7       57.95       56.53      6.48 o 
   3  10   7        6.48        7.34      3.43 o 
   4  10   7      147.39      149.75      8.93 o 
   5  10   7        5.39        5.38      1.96 o 
  -5  11   7        2.26       -0.37      1.84 o 
  -4  11   7      104.11      104.12      6.73 o 
  -3  11   7       57.84       56.53      5.63 o 
  -2  11   7        0.00       -0.73      1.59 o 
  -1  11   7       20.93       21.53      3.92 o 
   0  11   7        2.39        1.35      2.20 o 
   1  11   7        2.88        3.79      2.20 o 
   2  11   7      133.38      139.23      7.46 o 
 -13   0   8        7.78        1.59      2.45 o 
 -12   0   8       63.65       71.33      7.46 o 
 -11   0   8      162.06      140.33     11.75 o 
 -10   0   8       14.80       16.04      3.36 o 
  -9   0   8       19.68       22.55      3.97 o 
  -8   0   8      345.05      314.31     10.33 o 
  -7   0   8      150.02      139.64      6.64 o 
  -6   0   8      218.27      174.10     12.60 o 
  -5   0   8      595.28      487.56     19.82 o 
  -4   0   8      608.67      614.44     20.92 o 
  -3   0   8      106.56      134.09      9.67 o 
  -2   0   8     1147.42     1231.56     27.65 o 
  -1   0   8     2957.90     3032.50     35.30 o 
   0   0   8      154.75      111.34      8.56 o 
   1   0   8     1266.91     1169.41     27.90 o 
   2   0   8      474.21      464.80     18.47 o 
   3   0   8      200.93      162.97     11.62 o 
   4   0   8      190.29      166.96      8.87 o 
   5   0   8      524.86      487.38     12.29 o 
   6   0   8      361.53      318.96     17.74 o 
   7   0   8      265.09      229.16     15.29 o 
   8   0   8      552.93      463.46     20.80 o 
   9   0   8       41.77       35.36      5.75 o 
  10   0   8       10.23       10.77      3.30 o 
 -13   1   8       29.58       40.31      2.90 o 
 -12   1   8       34.17       25.13      3.37 o 
 -11   1   8      196.20      150.73      6.90 o 
 -10   1   8       44.18       38.75      4.04 o 
  -9   1   8       14.91       15.41      2.40 o 
  -8   1   8       15.46       13.48      2.09 o 
  -7   1   8       56.71       59.03      3.07 o 
  -6   1   8      124.07      113.58     10.46 o 
  -5   1   8      256.33      216.94      9.38 o 
  -4   1   8      304.24      270.25      9.89 o 
  -3   1   8       18.84       23.27      3.05 o 
  -2   1   8      925.77     1018.77     18.47 o 
  -1   1   8      723.82      774.21     12.34 o 
   0   1   8      648.62      645.21     14.15 o 
   1   1   8        6.06        6.22      1.49 o 
   2   1   8       18.55       37.73      4.11 o 
   3   1   8        0.22        0.26      0.95 o 
   4   1   8        2.56        4.65      1.93 o 
   5   1   8      482.78      438.87     10.10 o 
   6   1   8      471.98      415.86     20.43 o 
   7   1   8       75.69       76.29      6.53 o 
   8   1   8       77.28       67.23      6.18 o 
   9   1   8        1.12        3.67      3.43 o 
  10   1   8       32.21       29.81      3.07 o 
 -13   2   8        0.31        0.12      1.47 o 
 -12   2   8       77.58       77.75      5.27 o 
 -11   2   8        8.58        7.53      1.89 o 
 -10   2   8      186.19      144.95      7.22 o 
  -9   2   8       56.82       51.52      4.77 o 
  -8   2   8      352.04      310.19     21.53 o 
  -7   2   8      114.65      118.58      5.16 o 
  -6   2   8       13.42       21.56      3.24 o 
  -5   2   8       24.32       25.50      3.10 o 
  -4   2   8      117.40       99.18      6.10 o 
  -3   2   8       56.03       47.61      4.33 o 
  -2   2   8       48.77       55.79      6.36 o 
  -1   2   8      546.75      608.83     13.99 o 
   0   2   8      720.17      931.53     16.42 o 
   1   2   8      199.78      211.49      6.66 o 
   2   2   8      213.52      209.10     12.97 o 
   3   2   8       14.24       19.12      4.53 o 
   4   2   8      110.75      107.42      6.11 o 
   5   2   8      101.09       85.46      5.33 o 
   6   2   8      163.04      122.47     11.50 o 
   7   2   8       55.06       67.05      8.81 o 
   8   2   8        5.56        0.98      2.81 o 
   9   2   8      116.20      109.01      6.35 o 
  10   2   8       31.51       33.34      3.16 o 
 -12   3   8        1.70        1.29      1.27 o 
 -11   3   8       43.38       48.01      3.79 o 
 -10   3   8       22.53       20.00      2.89 o 
  -9   3   8      263.06      246.64      9.31 o 
  -8   3   8       44.20       40.24      4.89 o 
  -7   3   8        3.93        3.76      1.76 o 
  -6   3   8      604.14      620.20     19.32 o 
  -5   3   8        5.67        5.83      1.97 o 
  -4   3   8      301.73      297.68     10.40 o 
  -3   3   8      482.84      549.47     19.94 o 
  -2   3   8      193.87      227.77      8.43 o 
  -1   3   8      696.91      711.31     12.26 o 
   0   3   8     1058.56     1185.39     44.17 o 
   1   3   8      279.66      278.62     10.35 o 
   2   3   8        8.66        9.08      2.68 o 
   3   3   8      128.73      115.62     11.01 o 
   4   3   8      368.99      346.35     16.26 o 
   5   3   8        0.33        2.53      1.79 o 
   6   3   8      276.79      255.71     16.27 o 
   7   3   8      442.72      448.65     20.43 o 
   8   3   8       63.39       70.29      8.99 o 
   9   3   8       37.51       36.04      3.80 o 
  10   3   8       79.33       80.75      5.14 o 
 -12   4   8      103.78      119.48      4.96 o 
 -11   4   8       15.08       12.37      2.14 o 
 -10   4   8        8.66       14.37      3.73 o 
  -9   4   8      113.62       96.10      5.83 o 
  -8   4   8      496.16      478.01     19.87 o 
  -7   4   8       11.52       14.50      2.33 o 
  -6   4   8       13.44       16.41      2.07 o 
  -5   4   8      174.35      184.59      8.80 o 
  -4   4   8      123.11      138.87     10.89 o 
  -3   4   8      564.99      615.41     21.53 o 
  -2   4   8      242.16      254.75      9.39 o 
  -1   4   8      395.46      427.87     15.12 o 
   0   4   8        1.04        4.92      2.23 o 
   1   4   8       24.26       28.88      3.83 o 
   2   4   8      313.70      282.98     11.36 o 
   3   4   8      200.28      201.47      6.87 o 
   4   4   8      201.06      184.73     15.97 o 
   5   4   8      538.43      547.14     22.63 o 
   6   4   8        0.94        3.06      1.84 o 
   7   4   8        2.88        3.79      4.16 o 
   8   4   8       25.59       25.33      5.26 o 
   9   4   8      145.91      144.62      6.65 o 
  10   4   8       16.98       20.25      4.40 o 
 -12   5   8        9.58       15.42      2.69 o 
 -11   5   8       10.70       11.62      3.43 o 
 -10   5   8       57.87       53.96      6.73 o 
  -9   5   8       63.60       57.01      5.10 o 
  -8   5   8        6.79        5.73      2.67 o 
  -7   5   8       69.84       61.60      4.68 o 
  -6   5   8        2.56        6.13      2.47 o 
  -5   5   8       30.77       24.82      3.62 o 
  -4   5   8      129.27      143.40      5.61 o 
  -3   5   8      276.90      304.60     11.11 o 
  -2   5   8       46.71       58.97      6.97 o 
  -1   5   8      226.98      252.83     10.17 o 
   0   5   8      464.99      494.22     14.49 o 
   1   5   8      781.00      851.09     19.76 o 
   2   5   8        1.46       -0.11      1.66 o 
   3   5   8       45.78       44.47      4.13 o 
   4   5   8       56.90       55.30      7.95 o 
   5   5   8      101.11       86.13      9.79 o 
   6   5   8       82.16       66.19      8.69 o 
   7   5   8       33.59       30.83      5.75 o 
   8   5   8      109.46      105.83      9.05 o 
   9   5   8       18.69       23.48      2.72 o 
 -11   6   8       21.38       20.43      3.55 o 
 -10   6   8      279.06      280.91     13.70 o 
  -9   6   8        1.68        1.47      2.69 o 
  -8   6   8       14.35       16.27      4.53 o 
  -7   6   8      399.37      374.67     13.44 o 
  -6   6   8       20.79       22.76      5.14 o 
  -5   6   8      390.65      416.11     18.05 o 
  -4   6   8        4.54        8.94      4.10 o 
  -3   6   8       50.28       47.40      3.99 o 
  -2   6   8      169.07      159.95      6.72 o 
  -1   6   8        8.26        2.68      2.19 o 
   0   6   8      595.32      624.39     11.52 o 
   1   6   8       16.97        5.83      6.00 o 
   2   6   8       50.15       55.79      7.59 o 
   3   6   8      505.07      469.70     21.90 o 
   4   6   8        3.10        4.28      2.69 o 
   5   6   8      189.39      158.20     13.09 o 
   6   6   8       44.95       33.52      6.48 o 
   7   6   8       67.27       64.11      7.46 o 
   8   6   8        2.97        2.45      2.08 o 
   9   6   8       14.64       11.01      2.20 o 
 -10   7   8       25.88       30.10      4.28 o 
  -9   7   8      182.82      201.02     11.99 o 
  -8   7   8        2.35        0.12      3.06 o 
  -7   7   8       52.37       48.42      5.15 o 
  -6   7   8       28.05       27.04      5.51 o 
  -5   7   8       30.16       18.84      5.14 o 
  -4   7   8      362.26      360.68     18.96 o 
  -3   7   8        8.77        9.91      4.40 o 
  -2   7   8      113.24      106.93     11.01 o 
  -1   7   8       30.48       28.87      5.87 o 
   0   7   8       76.52       66.07      8.81 o 
   1   7   8       59.81       55.18      8.08 o 
   2   7   8      293.29      277.92     12.15 o 
   3   7   8      140.62      123.57     11.26 o 
   4   7   8      424.26      390.17     19.58 o 
   5   7   8        9.48        9.30      4.40 o 
   6   7   8       21.12       17.74      4.77 o 
   7   7   8       64.13       64.48      6.61 o 
   8   7   8        2.56        2.08      1.96 o 
  -9   8   8       99.97      106.32      7.46 o 
  -8   8   8       30.63       42.33      5.63 o 
  -7   8   8       92.13       74.51      8.20 o 
  -6   8   8      148.59      127.98     10.77 o 
  -5   8   8       12.51       13.83      4.53 o 
  -4   8   8      166.35      170.19     13.09 o 
  -3   8   8       90.93       93.11      9.91 o 
  -2   8   8        8.85        8.69      4.77 o 
  -1   8   8       11.50       13.09      5.51 o 
   0   8   8      275.71      272.59     17.13 o 
   1   8   8        0.28        2.32      2.94 o 
   2   8   8       49.33       39.15      6.97 o 
   3   8   8       16.76       16.76      4.89 o 
   4   8   8      165.61      150.61     11.87 o 
   5   8   8        7.92        9.05      3.43 o 
   6   8   8        2.48        1.84      1.96 o 
   7   8   8        4.05        5.26      2.32 o 
  -8   9   8       58.59       60.81      5.51 o 
  -7   9   8       34.47       37.68      5.26 o 
  -6   9   8      130.25      120.37      6.70 o 
  -5   9   8        7.67        7.46      3.67 o 
  -4   9   8      110.39      109.01      9.79 o 
  -3   9   8       15.19       10.15      3.79 o 
  -2   9   8       65.39       66.80      8.32 o 
  -1   9   8       15.59       17.13      4.89 o 
   0   9   8       76.96       77.08      8.56 o 
   1   9   8      323.98      311.50     16.88 o 
   2   9   8      398.42      394.94     18.60 o 
   3   9   8       35.11       32.18      5.38 o 
   4   9   8       12.77        7.59      3.55 o 
   5   9   8       75.72       75.73      6.61 o 
   6   9   8       47.50       42.33      4.04 o 
  -7  10   8       86.42       94.09      5.87 o 
  -6  10   8       62.53       63.01      5.75 o 
  -5  10   8       27.67       23.58      2.94 o 
  -4  10   8       60.95       60.56      6.73 o 
  -3  10   8       62.75       60.68      6.73 o 
  -2  10   8       63.10       59.95      7.10 o 
  -1  10   8       53.54       58.48      6.97 o 
   0  10   8       34.81       29.49      5.38 o 
   1  10   8      210.58      225.49     12.48 o 
   2  10   8        2.02        6.48      3.06 o 
   3  10   8      169.14      174.10      9.79 o 
   4  10   8       12.05       13.09      2.81 o 
  -4  11   8        1.31        4.28      1.96 o 
  -3  11   8       27.33       28.51      3.92 o 
  -2  11   8       24.37       21.53      3.43 o 
  -1  11   8        6.77        4.77      2.45 o 
   0  11   8      141.64      154.77      8.08 o 
   1  11   8       31.60       31.81      3.79 o 
   2  11   8       38.32       36.09      3.55 o 
 -12   1   9       61.88       58.36      4.50 o 
 -11   1   9       42.86       38.06      3.62 o 
 -10   1   9      296.74      263.84      9.37 o 
  -9   1   9       20.99       20.22      2.49 o 
  -8   1   9      158.15      148.83      6.82 o 
  -7   1   9      288.15      270.74      7.31 o 
  -6   1   9      103.80      102.78      5.11 o 
  -5   1   9      506.98      466.41     14.23 o 
  -4   1   9      773.15      747.92     17.25 o 
  -3   1   9      244.13      230.64      9.39 o 
  -2   1   9      514.88      597.68     14.62 o 
  -1   1   9      170.26      191.59      6.63 o 
   0   1   9        0.25        1.44      1.29 o 
   1   1   9      742.18      691.87     16.64 o 
   2   1   9        1.77        0.51      1.35 o 
   3   1   9      195.65      187.84      9.23 o 
   4   1   9      170.77      168.42      7.28 o 
   5   1   9      164.61      165.54     12.85 o 
   6   1   9        2.25        2.55      2.64 o 
   7   1   9        0.04        0.72      1.60 o 
   8   1   9       36.44       43.48      5.02 o 
   9   1   9       28.74       32.52      4.47 o 
  10   1   9        1.09       -0.92      1.04 o 
 -12   2   9       14.41       18.40      2.58 o 
 -11   2   9      254.59      247.26      8.15 o 
 -10   2   9       45.99       34.77      3.71 o 
  -9   2   9      212.65      185.56      8.90 o 
  -8   2   9        4.51        3.76      2.14 o 
  -7   2   9      128.94      111.66      5.31 o 
  -6   2   9      249.94      220.50      6.41 o 
  -5   2   9        3.58        3.85      3.06 o 
  -4   2   9      290.64      287.92     10.80 o 
  -3   2   9     1310.88     1277.98     21.84 o 
  -2   2   9        0.05        1.47      2.32 o 
  -1   2   9      298.94      337.31     11.11 o 
   0   2   9      487.57      488.00     22.82 o 
   1   2   9       52.53       53.22      7.10 o 
   2   2   9       33.15       39.40      6.48 o 
   3   2   9      719.25      704.27     22.89 o 
   4   2   9     1043.00     1005.76     56.46 o 
   5   2   9      120.07      118.19     11.13 o 
   6   2   9        5.10        1.22      2.45 o 
   7   2   9        6.84        5.43      2.24 o 
   8   2   9        2.00        2.30      2.05 o 
   9   2   9       10.15        8.69      1.67 o 
  10   2   9        0.85        3.49      1.11 o 
 -12   3   9       35.29       42.74      3.20 o 
 -11   3   9       18.81       22.99      2.68 o 
 -10   3   9       29.31       20.31      2.97 o 
  -9   3   9        4.15        5.78      2.04 o 
  -8   3   9      348.91      334.31     10.82 o 
  -7   3   9      209.83      206.64      8.38 o 
  -6   3   9      215.14      204.32      8.11 o 
  -5   3   9      540.51      526.19     25.16 o 
  -4   3   9       19.06       17.13      4.65 o 
  -3   3   9      121.56      106.81      9.30 o 
  -2   3   9        6.38        4.77      2.94 o 
  -1   3   9       89.34      120.92      5.37 o 
   0   3   9      579.27      626.51     38.91 o 
   1   3   9       28.79       26.23      3.44 o 
   2   3   9      390.76      392.30     10.81 o 
   3   3   9       22.39       17.76      3.35 o 
   4   3   9      434.15      436.42     21.66 o 
   5   3   9      163.45      166.88     13.70 o 
   6   3   9        0.73        5.51      3.18 o 
   7   3   9        0.20        0.86      1.84 o 
   8   3   9       35.57       37.41      3.31 o 
   9   3   9       19.48       16.44      2.49 o 
 -12   4   9       23.73       33.89      3.79 o 
 -11   4   9       14.35       12.30      2.04 o 
 -10   4   9       39.23       42.58      3.65 o 
  -9   4   9       34.46       31.99      3.40 o 
  -8   4   9      110.37      108.98      7.57 o 
  -7   4   9      141.09      139.07      6.69 o 
  -6   4   9        0.79       -0.08      1.44 o 
  -5   4   9      134.14      118.60      5.24 o 
  -4   4   9      235.51      233.43      7.12 o 
  -3   4   9      271.46      298.93      9.10 o 
  -2   4   9        0.19        1.47      1.47 o 
  -1   4   9       97.85      119.75      7.35 o 
   0   4   9       12.32       11.86      2.32 o 
   1   4   9      391.09      386.89     10.67 o 
   2   4   9      904.55      924.99     14.56 o 
   3   4   9      191.47      174.26      6.66 o 
   4   4   9        0.21       -0.21      3.24 o 
   5   4   9       87.08       93.88      7.14 o 
   6   4   9      232.48      244.21     16.76 o 
   7   4   9      275.60      262.19     15.29 o 
   8   4   9       77.97       82.35      5.41 o 
   9   4   9       19.50       16.78      2.14 o 
 -11   5   9        0.14        2.08      2.20 o 
 -10   5   9      147.70      165.32      7.12 o 
  -9   5   9       67.88       54.13      7.28 o 
  -8   5   9      116.41      118.71      7.53 o 
  -7   5   9      926.22      918.51     25.80 o 
  -6   5   9        9.24        9.44      2.14 o 
  -5   5   9       24.62       26.86      4.16 o 
  -4   5   9       74.06       82.00      4.43 o 
  -3   5   9       61.79       70.50      4.61 o 
  -2   5   9      255.58      281.80      9.03 o 
  -1   5   9       38.51       41.39      3.19 o 
   0   5   9       87.74       86.57      4.45 o 
   1   5   9       25.23       23.62      2.27 o 
   2   5   9      674.87      684.81     17.58 o 
   3   5   9      585.08      575.58     21.23 o 
   4   5   9      245.38      247.94     14.01 o 
   5   5   9      280.02      255.34     16.39 o 
   6   5   9       76.49       73.65      8.81 o 
   7   5   9        3.12        0.98      3.30 o 
   8   5   9       22.29       25.23      2.94 o 
   9   5   9        7.25        7.71      2.08 o 
 -11   6   9       14.09       17.37      2.81 o 
 -10   6   9       17.20       16.76      3.55 o 
  -9   6   9      207.08      185.36     11.87 o 
  -8   6   9      241.70      248.25     14.80 o 
  -7   6   9        5.44        2.75      2.25 o 
  -6   6   9        2.28        3.79      1.99 o 
  -5   6   9        0.92       -1.51      2.57 o 
  -4   6   9      373.80      394.36     13.45 o 
  -3   6   9        4.64        7.15      2.11 o 
  -2   6   9      322.44      343.64     10.09 o 
  -1   6   9       94.29      106.42      7.11 o 
   0   6   9      424.99      461.45     14.35 o 
   1   6   9      476.67      508.57     14.95 o 
   2   6   9       18.21       16.64      5.14 o 
   3   6   9      250.27      252.16     16.03 o 
   4   6   9       14.68       19.21      5.02 o 
   5   6   9       33.34       30.71      6.36 o 
   6   6   9      130.53      121.86     10.03 o 
   7   6   9       55.77       58.97      6.61 o 
   8   6   9       19.42       24.63      2.63 o 
 -10   7   9       44.81       43.80      4.53 o 
  -9   7   9       27.35       34.14      4.89 o 
  -8   7   9       26.98       21.17      4.77 o 
  -7   7   9       15.29        5.26      4.04 o 
  -6   7   9       42.14       43.24      4.76 o 
  -5   7   9       13.33       15.05      4.16 o 
  -4   7   9       47.24       43.82      4.71 o 
  -3   7   9        1.56        4.28      3.67 o 
  -2   7   9       74.15       83.51      9.30 o 
  -1   7   9       81.39       90.39      9.30 o 
   0   7   9       31.16       26.18      5.75 o 
   1   7   9      136.57      139.97     12.60 o 
   2   7   9      654.56      608.44     25.45 o 
   3   7   9       98.42       88.70      7.01 o 
   4   7   9       10.40        7.95      3.67 o 
   5   7   9       79.32       69.37      8.08 o 
   6   7   9      397.63      405.83     16.27 o 
   7   7   9       63.18       62.89      5.63 o 
  -9   8   9      289.45      332.05     11.50 o 
  -8   8   9      422.56      427.73     15.78 o 
  -7   8   9       19.70       15.91      4.28 o 
  -6   8   9      197.40      187.10      8.69 o 
  -5   8   9       53.60       53.71      7.46 o 
  -4   8   9        3.27        4.53      3.92 o 
  -3   8   9        9.95       14.31      5.14 o 
  -2   8   9       22.73       22.76      5.38 o 
  -1   8   9       15.23       18.84      5.02 o 
   0   8   9       11.20       12.36      4.77 o 
   1   8   9      893.08      889.35     29.61 o 
   2   8   9      124.02       99.47     10.03 o 
   3   8   9      124.81      125.65     10.89 o 
   4   8   9       64.82       57.75      7.10 o 
   5   8   9       97.34      105.34      8.56 o 
   6   8   9        7.61        5.75      2.69 o 
  -8   9   9       39.72       44.05      4.16 o 
  -7   9   9       41.47       46.61      5.26 o 
  -6   9   9        6.45        7.28      2.19 o 
  -5   9   9       39.79       35.83      4.34 o 
  -4   9   9       28.20       20.31      4.77 o 
  -3   9   9       28.61       25.94      5.38 o 
  -2   9   9        1.33        5.38      3.79 o 
  -1   9   9      550.64      561.46     21.90 o 
   0   9   9        9.22       11.38      4.40 o 
   1   9   9      361.92      375.49     17.62 o 
   2   9   9       97.10       93.47      8.81 o 
   3   9   9        0.72        2.20      2.69 o 
   4   9   9       37.22       38.42      4.77 o 
   5   9   9        7.83        8.32      2.20 o 
  -6  10   9       35.73       37.19      3.79 o 
  -5  10   9       45.89       46.49      3.59 o 
  -4  10   9        8.98        9.05      3.06 o 
  -3  10   9        1.77        1.35      2.57 o 
  -2  10   9       22.35       23.37      4.40 o 
  -1  10   9        7.09        8.44      3.30 o 
   0  10   9       39.01       45.51      5.63 o 
   1  10   9      133.68      132.99      8.81 o 
   2  10   9        8.80        7.59      2.94 o 
   3  10   9       16.02       14.07      2.81 o 
  -3  11   9        0.03       -0.37      1.59 o 
  -2  11   9      151.54      144.86      6.97 o 
  -1  11   9       58.94       54.93      4.65 o 
   0  11   9      289.71      295.35      9.42 o 
 -12   0  10      521.46      492.45     16.39 o 
 -11   0  10       96.57      100.20      9.05 o 
 -10   0  10      602.00      523.53     22.76 o 
  -9   0  10       30.41       25.34      3.84 o 
  -8   0  10      161.48      153.51     12.42 o 
  -7   0  10     1354.79     1182.01     35.73 o 
  -6   0  10     1001.00      940.79     21.54 o 
  -5   0  10      122.18      113.59      7.39 o 
  -4   0  10       86.75       81.61      8.81 o 
  -3   0  10      226.30      254.36     14.68 o 
  -2   0  10      300.09      245.06     13.95 o 
  -1   0  10      161.03      208.85     12.72 o 
   0   0  10        3.40        1.59      2.20 o 
   1   0  10     1164.50     1139.92     30.95 o 
   2   0  10        8.21        7.58      2.14 o 
   3   0  10      102.87      125.06     12.54 o 
   4   0  10      157.88      125.29     11.01 o 
   5   0  10      121.24      120.15     11.13 o 
   6   0  10       16.78       13.58      4.89 o 
   7   0  10      147.28      147.06     11.50 o 
   8   0  10        7.25        6.41      2.29 o 
   9   0  10       27.95       27.16      4.04 o 
 -12   1  10       16.00       21.49      2.76 o 
 -11   1  10        5.75        6.33      2.07 o 
 -10   1  10       21.59       22.12      2.91 o 
  -9   1  10        2.19        2.36      1.72 o 
  -8   1  10       93.26       73.71      5.11 o 
  -7   1  10      125.45      103.89      7.70 o 
  -6   1  10      461.06      446.71     13.30 o 
  -5   1  10     1055.27     1015.81     27.72 o 
  -4   1  10       32.40       23.39      4.59 o 
  -3   1  10       34.25       23.22      3.46 o 
  -2   1  10      269.31      266.35     14.80 o 
  -1   1  10       99.11      100.08      9.05 o 
   0   1  10       16.32       14.87      2.63 o 
   1   1  10        7.01        9.34      2.80 o 
   2   1  10        0.08        1.12      1.31 o 
   3   1  10     2629.46     2598.22     66.82 o 
   4   1  10     1820.27     1770.84     28.07 o 
   5   1  10       52.85       56.02      5.62 o 
   6   1  10      116.47      102.88      6.07 o 
   7   1  10       16.92       14.24      2.80 o 
   8   1  10        2.33        1.71      1.81 o 
   9   1  10       62.31       72.13      3.34 o 
 -12   2  10       55.14       56.46      3.68 o 
 -11   2  10       45.32       51.56      3.63 o 
 -10   2  10      217.81      205.10      7.78 o 
  -9   2  10        4.99        8.73      2.26 o 
  -8   2  10       73.57       72.15      5.11 o 
  -7   2  10      312.58      281.29      9.67 o 
  -6   2  10     1003.52      968.26     26.14 o 
  -5   2  10        5.14       11.10      1.66 o 
  -4   2  10       60.40       60.27      4.38 o 
  -3   2  10       16.71       16.52      4.04 o 
  -2   2  10       85.45       78.30      8.08 o 
  -1   2  10        6.09        4.28      2.57 o 
   0   2  10       42.76       30.10      5.51 o 
   1   2  10        3.15        0.55      1.59 o 
   2   2  10     1159.54     1083.56     18.92 o 
   3   2  10      204.51      205.95     10.73 o 
   4   2  10      504.52      493.57     15.96 o 
   5   2  10      591.08      558.21     17.09 o 
   6   2  10        2.15        0.19      2.26 o 
   7   2  10       90.71       96.23      6.53 o 
   8   2  10       27.32       24.61      2.54 o 
   9   2  10       12.44       14.95      1.81 o 
 -11   3  10      357.43      358.88      8.42 o 
 -10   3  10       69.48       65.17      4.30 o 
  -9   3  10      171.02      165.27      7.26 o 
  -8   3  10      150.40      144.15      6.92 o 
  -7   3  10      293.06      300.19      9.84 o 
  -6   3  10      127.34      127.28      9.42 o 
  -5   3  10      344.66      313.99     15.05 o 
  -4   3  10       69.81       70.57      5.36 o 
  -3   3  10       70.63       80.26      4.15 o 
  -2   3  10      485.55      510.77     11.80 o 
  -1   3  10       95.32       91.90      4.63 o 
   0   3  10      353.81      368.17      8.10 o 
   1   3  10        0.16       -0.67      1.57 o 
   2   3  10      110.01      120.60      6.44 o 
   3   3  10        0.00       -1.59      3.18 o 
   4   3  10       68.15       59.83      8.56 o 
   5   3  10      122.35      125.41     11.87 o 
   6   3  10      117.31      106.98      7.27 o 
   7   3  10        0.45       -0.28      1.35 o 
   8   3  10       53.40       52.94      3.32 o 
   9   3  10        4.35        5.69      1.24 o 
 -11   4  10       49.59       67.97      4.10 o 
 -10   4  10       80.39       89.23      4.54 o 
  -9   4  10       36.22       34.04      4.09 o 
  -8   4  10       56.69       50.57      5.07 o 
  -7   4  10      164.88      158.61      8.94 o 
  -6   4  10      144.72      119.30      7.86 o 
  -5   4  10      542.62      614.08     17.92 o 
  -4   4  10      172.71      171.86      7.26 o 
  -3   4  10       28.98       30.82      2.82 o 
  -2   4  10      196.02      194.99      5.72 o 
  -1   4  10        1.35       -0.25      1.39 o 
   0   4  10       47.52       54.63      3.60 o 
   1   4  10      194.41      206.43      8.50 o 
   2   4  10      533.31      561.28     35.85 o 
   3   4  10      485.73      457.11     18.96 o 
   4   4  10      150.12      153.53      8.86 o 
   5   4  10      538.59      509.19     24.47 o 
   6   4  10      114.22      129.87      7.34 o 
   7   4  10        1.14        3.36      1.51 o 
   8   4  10        8.72        8.83      1.66 o 
 -11   5  10      127.20      139.60      7.34 o 
 -10   5  10        0.03        1.46      4.77 o 
  -9   5  10      377.24      403.03     16.09 o 
  -8   5  10      150.14      162.48      8.47 o 
  -7   5  10      262.12      252.43     10.94 o 
  -6   5  10       36.72       36.10      3.54 o 
  -5   5  10       77.29       70.57      4.98 o 
  -4   5  10       62.51       80.45      5.22 o 
  -3   5  10        4.18        6.29      2.32 o 
  -2   5  10      203.12      208.95      8.00 o 
  -1   5  10      198.95      205.52      7.83 o 
   0   5  10      178.95      178.54      7.50 o 
   1   5  10       43.23       35.14      3.42 o 
   2   5  10      325.00      355.93     12.84 o 
   3   5  10       31.25       35.76      4.33 o 
   4   5  10       29.86       28.39      3.76 o 
   5   5  10      366.35      390.37     17.31 o 
   6   5  10      293.24      285.44     14.93 o 
   7   5  10        0.64        2.00      1.35 o 
   8   5  10        0.11        2.90      1.43 o 
 -10   6  10       64.79       68.76      6.00 o 
  -9   6  10       38.07       49.50      3.87 o 
  -8   6  10      136.69      146.55     16.46 o 
  -7   6  10       40.08       44.58      4.54 o 
  -6   6  10       64.14       60.14      4.40 o 
  -5   6  10      109.25      113.37      7.27 o 
  -4   6  10      112.47      110.91      7.48 o 
  -3   6  10      367.31      378.57     11.80 o 
  -2   6  10      195.30      194.92      9.60 o 
  -1   6  10      448.80      463.83     14.55 o 
   0   6  10       13.47       16.60      3.34 o 
   1   6  10       48.14       45.36      4.96 o 
   2   6  10       54.97       54.47      4.22 o 
   3   6  10      100.92      100.20      9.79 o 
   4   6  10        2.91        1.47      3.79 o 
   5   6  10       91.95       87.48      8.56 o 
   6   6  10       37.87       37.44      5.38 o 
   7   6  10       46.54       41.37      2.71 o 
  -9   7  10       45.27       51.09      6.48 o 
  -8   7  10       26.77       23.25      4.16 o 
  -7   7  10       21.30       20.68      4.28 o 
  -6   7  10      141.48      146.19      7.87 o 
  -5   7  10      325.35      338.48     17.80 o 
  -4   7  10       62.11       66.19      8.32 o 
  -3   7  10      306.19      300.00     16.88 o 
  -2   7  10        0.14        2.83      4.34 o 
  -1   7  10       18.46       19.76      3.50 o 
   0   7  10       69.24       76.58      4.93 o 
   1   7  10      731.51      758.93     27.53 o 
   2   7  10        2.92        4.40      3.92 o 
   3   7  10        0.16       -1.59      3.06 o 
   4   7  10        0.09       -2.94      2.94 o 
   5   7  10        0.13       -0.61      2.69 o 
   6   7  10      171.44      161.62      9.18 o 
  -8   8  10        1.15        1.84      1.96 o 
  -7   8  10       64.76       63.99      6.36 o 
  -6   8  10        2.08        3.15      1.88 o 
  -5   8  10       25.96       26.56      3.53 o 
  -4   8  10       44.10       41.72      6.73 o 
  -3   8  10      107.70      119.78     10.40 o 
  -2   8  10       31.41       30.34      5.87 o 
  -1   8  10      426.24      452.69     20.43 o 
   0   8  10        0.01       -0.37      3.67 o 
   1   8  10        2.55       -3.06      3.06 o 
   2   8  10      260.14      266.97     15.29 o 
   3   8  10      154.11      157.83     11.26 o 
   4   8  10       11.84       10.28      3.43 o 
   5   8  10       12.01       13.83      3.30 o 
  -7   9  10       35.17       37.81      3.92 o 
  -6   9  10        3.79        5.38      2.32 o 
  -5   9  10        4.66        6.74      3.36 o 
  -4   9  10       16.56       17.25      4.16 o 
  -3   9  10      112.69      115.13      9.30 o 
  -2   9  10      171.40      190.74     12.11 o 
  -1   9  10      228.23      254.09      9.16 o 
   0   9  10        0.01        1.47      3.18 o 
   1   9  10       12.36       14.19      4.16 o 
   2   9  10      127.62      127.49      9.18 o 
   3   9  10        2.06        2.69      2.45 o 
   4   9  10       33.79       38.30      4.16 o 
  -5  10  10        0.48        0.12      1.59 o 
  -4  10  10       49.42       46.89      2.67 o 
  -3  10  10        6.54        4.37      1.15 o 
  -2  10  10       21.94       20.19      2.29 o 
  -1  10  10        2.22        3.06      2.45 o 
   0  10  10      455.02      458.56     14.80 o 
   1  10  10        1.89        2.81      2.20 o 
   2  10  10       43.45       47.10      4.28 o 
 -12   1  11       74.38      108.53      4.71 o 
 -11   1  11        3.40        2.15      1.70 o 
 -10   1  11        0.68       -1.61      1.61 o 
  -9   1  11      348.68      279.38     12.07 o 
  -8   1  11       18.34       22.95      4.96 o 
  -7   1  11        4.26        5.78      2.51 o 
  -6   1  11      209.87      230.10      9.10 o 
  -5   1  11     1136.89     1183.98     25.33 o 
  -4   1  11        0.00        0.46      0.95 o 
  -3   1  11      719.20      755.92     14.63 o 
  -2   1  11      323.33      361.28      8.88 o 
  -1   1  11      260.33      255.31      6.67 o 
   0   1  11      931.68      951.45     15.29 o 
   1   1  11      135.95      137.75      5.25 o 
   2   1  11     1153.28     1165.53     15.23 o 
   3   1  11       50.37       47.17      3.59 o 
   4   1  11       73.08       65.09      6.43 o 
   5   1  11      100.19       90.65      4.97 o 
   6   1  11       11.28        8.04      2.29 o 
   7   1  11        7.15       11.41      2.21 o 
   8   1  11       26.79       35.78      2.79 o 
 -12   2  11        3.08        4.89      1.71 o 
 -11   2  11       52.79       64.90      4.58 o 
 -10   2  11      118.05      111.05      5.33 o 
  -9   2  11       10.80       11.93      2.12 o 
  -8   2  11      597.97      541.63     23.12 o 
  -7   2  11      209.82      228.72     13.34 o 
  -6   2  11      929.00      941.28     27.12 o 
  -5   2  11      135.29      114.64      6.45 o 
  -4   2  11       17.60       13.98      2.15 o 
  -3   2  11      708.68      676.08     11.10 o 
  -2   2  11     1173.44     1185.87     14.50 o 
  -1   2  11       36.80       46.34      3.11 o 
   0   2  11      235.71      223.85      5.90 o 
   1   2  11       97.77      102.57      4.60 o 
   2   2  11      441.12      420.15     10.30 o 
   3   2  11      148.81      168.45      9.89 o 
   4   2  11      169.70      179.34     12.42 o 
   5   2  11      341.55      330.03     14.99 o 
   6   2  11        0.77       -0.53      1.44 o 
   7   2  11        0.29        0.02      1.10 o 
   8   2  11        0.49       -0.01      0.94 o 
 -11   3  11       56.23       55.12      2.99 o 
 -10   3  11       23.72       21.06      2.52 o 
  -9   3  11       28.34       24.91      2.98 o 
  -8   3  11        0.05       -1.57      1.57 o 
  -7   3  11       10.20       13.83      3.17 o 
  -6   3  11       95.37       99.59     10.89 o 
  -5   3  11       25.24       27.07      4.65 o 
  -4   3  11      217.31      195.31      9.81 o 
  -3   3  11        0.08       -0.26      1.25 o 
  -2   3  11      163.56      164.53      5.51 o 
  -1   3  11     1228.84     1163.73     17.25 o 
   0   3  11      278.34      277.91      8.29 o 
   1   3  11      479.31      476.07     17.99 o 
   2   3  11      281.69      290.80      9.65 o 
   3   3  11       21.59       17.33      3.54 o 
   4   3  11      111.97      104.66      6.05 o 
   5   3  11        4.20        6.78      1.86 o 
   6   3  11       71.05       63.42      3.67 o 
   7   3  11       34.48       32.75      2.49 o 
   8   3  11       17.20       16.28      2.14 o 
 -11   4  11       51.58       76.53      4.77 o 
 -10   4  11       41.61       33.56      3.24 o 
  -9   4  11        0.16        2.94      1.90 o 
  -8   4  11      171.14      175.97      7.14 o 
  -7   4  11        4.48        8.30      2.68 o 
  -6   4  11       18.65       17.25      5.26 o 
  -5   4  11      282.76      307.09     19.03 o 
  -4   4  11     2471.01     2461.88     58.05 o 
  -3   4  11       43.57       36.46      4.45 o 
  -2   4  11       68.38       72.58      6.13 o 
  -1   4  11     1082.41     1032.74     18.17 o 
   0   4  11      409.60      388.46     13.66 o 
   1   4  11     1123.68     1275.72     23.79 o 
   2   4  11       62.50       57.14      7.83 o 
   3   4  11       50.83       54.27      5.32 o 
   4   4  11      578.40      572.04     13.07 o 
   5   4  11       94.16       93.96      5.16 o 
   6   4  11       96.73      110.37      4.32 o 
   7   4  11        7.86        8.93      1.57 o 
 -10   5  11      135.09      156.53      5.62 o 
  -9   5  11      101.53      104.23      5.58 o 
  -8   5  11       56.97       55.15      4.69 o 
  -7   5  11        0.15       -2.13      2.39 o 
  -6   5  11       67.94       60.72      4.34 o 
  -5   5  11       58.43       64.85      5.71 o 
  -4   5  11      942.41     1018.41     21.40 o 
  -3   5  11      147.91      145.54      6.80 o 
  -2   5  11       75.92       81.73      5.19 o 
  -1   5  11      639.08      613.49     17.39 o 
   0   5  11        0.45        3.30      1.28 o 
   1   5  11      827.68      875.84     37.74 o 
   2   5  11      103.72      103.01      5.81 o 
   3   5  11        0.16        2.08      4.28 o 
   4   5  11       52.85       54.82      4.89 o 
   5   5  11      355.27      358.32     15.42 o 
   6   5  11      212.13      214.09      7.69 o 
   7   5  11        3.66        4.64      1.50 o 
  -9   6  11       28.21       35.60      4.28 o 
  -8   6  11       17.61       17.28      2.46 o 
  -7   6  11       67.25       69.80      5.06 o 
  -6   6  11      124.23      113.40      5.48 o 
  -5   6  11       29.41       25.22      3.00 o 
  -4   6  11       67.39       64.20      5.70 o 
  -3   6  11       85.31       85.77      5.31 o 
  -2   6  11       96.46      100.26      6.92 o 
  -1   6  11       65.54       68.50      4.77 o 
   0   6  11     1869.70     1917.72     29.13 o 
   1   6  11       15.90        9.99      5.87 o 
   2   6  11       76.29       80.25      5.90 o 
   3   6  11        4.07        4.20      1.92 o 
   4   6  11        1.01       -0.32      2.26 o 
   5   6  11       45.02       50.43      4.19 o 
   6   6  11       20.32       15.40      2.32 o 
  -9   7  11      195.70      202.61      7.71 o 
  -8   7  11       67.18       71.04      4.35 o 
  -7   7  11       34.32       32.30      4.65 o 
  -6   7  11        0.03       -1.32      2.02 o 
  -5   7  11       33.83       38.01      4.06 o 
  -4   7  11      453.71      518.04     14.00 o 
  -3   7  11      755.07      794.78     25.69 o 
  -2   7  11       85.90      100.45      9.91 o 
  -1   7  11      249.54      264.22     12.39 o 
   0   7  11      604.13      652.08     14.80 o 
   1   7  11        2.61        1.10      3.18 o 
   2   7  11       85.41       84.54      8.93 o 
   3   7  11       82.38       84.18      8.44 o 
   4   7  11       75.90       74.88      7.22 o 
   5   7  11      343.95      386.74     13.58 o 
  -7   8  11       52.08       57.01      5.02 o 
  -6   8  11        1.82        2.81      2.45 o 
  -5   8  11      159.57      175.21      7.31 o 
  -4   8  11       96.90      102.09      5.94 o 
  -3   8  11      231.02      250.45     13.70 o 
  -2   8  11       64.09       65.40      5.36 o 
  -1   8  11       30.63       32.67      3.98 o 
   0   8  11      400.43      433.85     18.47 o 
   1   8  11        0.67        0.61      2.57 o 
   2   8  11      325.26      324.35     14.93 o 
   3   8  11       44.60       48.69      5.63 o 
   4   8  11       11.86       11.01      2.94 o 
  -6   9  11        2.57        2.81      2.20 o 
  -5   9  11        3.89        5.38      1.28 o 
  -4   9  11        2.85        3.04      1.22 o 
  -3   9  11      135.30      143.15      6.53 o 
  -2   9  11       92.37      103.69      6.12 o 
  -1   9  11      239.10      258.16     12.48 o 
   0   9  11      317.60      344.41     14.07 o 
   1   9  11      349.86      373.65     14.07 o 
   2   9  11       72.94       73.53      6.00 o 
   3   9  11       28.47       30.22      3.67 o 
  -3  10  11       88.21       95.43      5.75 o 
  -2  10  11      466.17      493.07     12.97 o 
  -1  10  11      159.55      159.67      7.46 o 
   0  10  11       12.09        9.05      2.20 o 
 -11   0  12      164.60      174.35      9.91 o 
 -10   0  12        4.13        8.93      3.30 o 
  -9   0  12      219.98      165.17     12.60 o 
  -8   0  12       78.99       62.52      8.56 o 
  -7   0  12     1688.76     1510.52     40.13 o 
  -6   0  12       29.88       18.96      8.38 o 
  -5   0  12      535.56      518.18     16.18 o 
  -4   0  12     2237.07     2228.45     32.87 o 
  -3   0  12      362.10      339.26     10.06 o 
  -2   0  12     1911.30     1747.66     33.39 o 
  -1   0  12     1605.12     1621.49     48.82 o 
   0   0  12      754.75      700.11     18.64 o 
   1   0  12       29.90       23.18      4.24 o 
   2   0  12     3038.64     2776.16     68.15 o 
   3   0  12     1307.88     1275.42    112.50 o 
   4   0  12      695.62      557.42     25.08 o 
   5   0  12       26.01       18.77      3.32 o 
   6   0  12      250.27      264.52     15.29 o 
   7   0  12       27.16       22.86      2.59 o 
   8   0  12       61.97       78.55      5.26 o 
 -11   1  12       26.08       36.85      3.27 o 
 -10   1  12      135.64      144.51      7.57 o 
  -9   1  12        5.04        9.48      2.60 o 
  -8   1  12        8.51       12.47      3.11 o 
  -7   1  12     1264.03     1185.64     25.08 o 
  -6   1  12       79.82       86.43      5.61 o 
  -5   1  12       37.90       37.47      2.98 o 
  -4   1  12        9.65        9.55      1.88 o 
  -3   1  12     1585.58     1608.77     19.46 o 
  -2   1  12     1314.33     1232.96     17.79 o 
  -1   1  12       87.87       78.94      3.94 o 
   0   1  12        0.13        0.64      2.49 o 
   1   1  12      142.46      139.74      6.05 o 
   2   1  12       23.71       27.65      3.07 o 
   3   1  12       94.30       72.75      5.99 o 
   4   1  12      115.64       96.59      7.57 o 
   5   1  12       29.87       25.98      3.14 o 
   6   1  12       34.19       33.49      2.65 o 
   7   1  12       17.44       19.93      2.16 o 
   8   1  12       40.16       52.66      2.94 o 
 -11   2  12        2.60        4.27      1.96 o 
 -10   2  12       47.77       41.15      3.97 o 
  -9   2  12       17.68       18.52      3.11 o 
  -8   2  12       30.47       37.46      6.55 o 
  -7   2  12       22.65       20.03      3.21 o 
  -6   2  12      628.28      588.78     26.86 o 
  -5   2  12       12.26       10.38      2.50 o 
  -4   2  12      525.83      519.97     11.33 o 
  -3   2  12      874.25      815.03     14.07 o 
  -2   2  12      201.79      203.38      7.15 o 
  -1   2  12      420.81      370.40      9.47 o 
   0   2  12       52.89       51.44      3.84 o 
   1   2  12        1.78        0.44      0.99 o 
   2   2  12        1.38        1.13      1.88 o 
   3   2  12      830.81      747.63     19.94 o 
   4   2  12       65.49       60.05      5.97 o 
   5   2  12       17.49       19.95      2.41 o 
   6   2  12        0.12        3.60      1.19 o 
   7   2  12       13.03       17.34      1.68 o 
 -11   3  12       26.02       33.40      3.67 o 
 -10   3  12        1.08        1.13      1.00 o 
  -9   3  12       39.45       42.76      4.27 o 
  -8   3  12      463.30      418.92     20.19 o 
  -7   3  12       34.84       35.92      4.77 o 
  -6   3  12     1002.42      916.76     22.19 o 
  -5   3  12      748.79      654.38     18.90 o 
  -4   3  12        9.53       10.18      2.26 o 
  -3   3  12     1152.08     1067.43     16.20 o 
  -2   3  12      170.26      172.20      6.65 o 
  -1   3  12      268.52      251.35      7.98 o 
   0   3  12      523.76      512.25     13.11 o 
   1   3  12     1280.57     1198.05     68.94 o 
   2   3  12      338.98      346.79     14.26 o 
   3   3  12     1196.07     1081.56     38.78 o 
   4   3  12      211.59      204.45      9.82 o 
   5   3  12      243.21      247.73      6.66 o 
   6   3  12        4.91        6.03      1.26 o 
   7   3  12      148.91      166.68      4.49 o 
 -10   4  12       58.63       61.62      3.67 o 
  -9   4  12      134.98      154.13      6.67 o 
  -8   4  12      428.24      482.18     44.47 o 
  -7   4  12        7.34        7.52      2.75 o 
  -6   4  12      375.07      345.71     13.49 o 
  -5   4  12      301.20      306.19     12.96 o 
  -4   4  12      102.51       98.60      6.10 o 
  -3   4  12        9.48       10.46      2.59 o 
  -2   4  12      572.92      527.74     13.22 o 
  -1   4  12      109.48      101.64      7.30 o 
   0   4  12      234.18      214.15     10.29 o 
   1   4  12       22.06       20.02      3.50 o 
   2   4  12        1.59        2.45      2.57 o 
   3   4  12       54.04       49.67      6.85 o 
   4   4  12       67.36       52.94      3.43 o 
   5   4  12      100.82      114.30      4.24 o 
   6   4  12        6.68        1.35      1.01 o 
  -9   5  12       25.18       26.76      2.76 o 
  -8   5  12       23.68       21.73      2.33 o 
  -7   5  12        3.95        9.16      2.32 o 
  -6   5  12       14.56       15.66      4.40 o 
  -5   5  12      597.50      585.93     23.61 o 
  -4   5  12       43.64       54.15      6.55 o 
  -3   5  12       35.59       37.53      3.90 o 
  -2   5  12       91.00       88.64      6.83 o 
  -1   5  12       38.18       42.70      3.88 o 
   0   5  12      159.50      171.58      7.20 o 
   1   5  12       42.70       53.47      3.98 o 
   2   5  12       53.05       48.73      4.80 o 
   3   5  12        1.15       -0.37      1.86 o 
   4   5  12       96.06       98.06      4.66 o 
   5   5  12       59.21       63.53      3.30 o 
  -8   6  12       18.76       21.47      2.03 o 
  -7   6  12      163.13      176.93      9.31 o 
  -6   6  12      405.49      444.12     15.29 o 
  -5   6  12       35.04       28.74      3.83 o 
  -4   6  12      201.06      216.84      9.28 o 
  -3   6  12       15.82       12.54      2.56 o 
  -2   6  12       70.84       72.03      4.77 o 
  -1   6  12        0.84       -0.46      1.39 o 
   0   6  12       44.19       50.36      3.95 o 
   1   6  12      622.43      651.21     15.79 o 
   2   6  12      166.66      168.35      7.71 o 
   3   6  12        0.11        0.42      1.53 o 
   4   6  12      228.32      204.69     10.89 o 
   5   6  12      165.01      166.64      8.08 o 
  -8   7  12       42.45       53.47      4.53 o 
  -7   7  12       25.85       31.69      4.89 o 
  -6   7  12      161.17      141.68     10.40 o 
  -5   7  12      505.22      544.45     17.86 o 
  -4   7  12       46.54       41.65      4.35 o 
  -3   7  12        1.33        1.05      1.46 o 
  -2   7  12       22.37       26.01      3.67 o 
  -1   7  12      437.85      452.89     12.77 o 
   0   7  12      172.81      192.07      7.91 o 
   1   7  12        8.18       10.52      3.30 o 
   2   7  12       47.59       45.27      5.87 o 
   3   7  12       23.84       20.68      3.67 o 
   4   7  12        4.56        0.98      1.84 o 
  -7   8  12       16.80       17.50      2.94 o 
  -6   8  12        0.26       -0.12      1.96 o 
  -5   8  12       22.58       23.11      5.57 o 
  -4   8  12        0.09        0.79      1.47 o 
  -3   8  12       97.61       91.67      5.53 o 
  -2   8  12       97.66      105.80      5.84 o 
  -1   8  12       42.53       45.85      3.93 o 
   0   8  12        5.72        4.53      2.45 o 
   1   8  12        6.42        8.56      2.81 o 
   2   8  12      183.04      185.97      9.30 o 
   3   8  12       57.81       61.30      4.89 o 
  -5   9  12       43.66       48.33      4.40 o 
  -4   9  12      158.79      158.40      5.36 o 
  -3   9  12       37.49       39.28      2.94 o 
  -2   9  12        0.01       -0.30      1.20 o 
  -1   9  12       25.00       22.76      3.43 o 
   0   9  12        0.25       -1.96      1.96 o 
   1   9  12      126.75      126.02      6.36 o 
 -11   1  13        0.60       -0.49      1.22 o 
 -10   1  13       46.61       49.34      3.98 o 
  -9   1  13       40.07       38.86      4.30 o 
  -8   1  13      135.07      148.72      8.26 o 
  -7   1  13       25.94       26.05      3.99 o 
  -6   1  13      113.59      124.28      7.98 o 
  -5   1  13      192.10      188.15      6.13 o 
  -4   1  13        0.00       -0.98      1.39 o 
  -3   1  13       31.24       28.89      2.85 o 
  -2   1  13       76.67       87.31      4.19 o 
  -1   1  13      556.06      509.79     14.06 o 
   0   1  13       77.94       59.85      4.15 o 
   1   1  13      279.38      234.02      7.73 o 
   2   1  13        9.77       12.41      2.63 o 
   3   1  13       19.29        6.88      2.58 o 
   4   1  13       41.21       20.53      3.76 o 
   5   1  13        6.48        6.05      2.20 o 
   6   1  13      150.18      182.15      7.48 o 
   7   1  13       21.23       30.16      2.46 o 
 -11   2  13        7.65       11.75      2.20 o 
 -10   2  13       16.02       18.78      2.54 o 
  -9   2  13      210.34      218.47     17.99 o 
  -8   2  13      138.32      127.49      7.39 o 
  -7   2  13      118.90      153.59      8.24 o 
  -6   2  13       20.91       28.12      4.14 o 
  -5   2  13       55.14       58.42      4.03 o 
  -4   2  13      208.44      203.88      7.20 o 
  -3   2  13       65.96       68.81      4.31 o 
  -2   2  13     1063.89      972.89     15.45 o 
  -1   2  13       33.21       33.10      3.84 o 
   0   2  13      539.91      492.97     16.07 o 
   1   2  13       59.58       53.45      4.30 o 
   2   2  13      220.15      184.56      8.66 o 
   3   2  13        6.30        3.15      2.35 o 
   4   2  13       23.67       17.26      2.96 o 
   5   2  13       40.92       50.61      4.33 o 
   6   2  13        8.40       10.07      2.03 o 
 -10   3  13       73.26       70.35      6.00 o 
  -9   3  13       36.51       27.90      4.77 o 
  -8   3  13       23.39       22.51      5.14 o 
  -7   3  13       19.59       23.71      3.67 o 
  -6   3  13      320.03      285.39     11.98 o 
  -5   3  13      123.16      129.51      6.86 o 
  -4   3  13      293.23      287.42      8.38 o 
  -3   3  13       10.84       11.34      2.47 o 
  -2   3  13       45.01       36.07      3.33 o 
  -1   3  13      587.36      517.74     13.40 o 
   0   3  13      167.31      164.92      9.21 o 
   1   3  13       50.20       47.03      6.61 o 
   2   3  13       15.26       14.02      2.61 o 
   3   3  13      104.10       95.47      6.32 o 
   4   3  13      225.18      213.47      8.93 o 
   5   3  13      101.49       99.78      5.49 o 
   6   3  13        6.10       10.84      1.81 o 
 -10   4  13        4.77       13.58      2.57 o 
  -9   4  13        0.80        0.00      2.08 o 
  -8   4  13        0.03       -0.66      1.96 o 
  -7   4  13      104.02      100.17      6.62 o 
  -6   4  13      322.24      308.61     12.11 o 
  -5   4  13       94.81       79.72      7.22 o 
  -4   4  13       11.93       13.00      2.82 o 
  -3   4  13       14.52       15.43      2.79 o 
  -2   4  13        6.30       10.87      2.80 o 
  -1   4  13      187.52      186.24      9.55 o 
   0   4  13      468.35      447.64     14.32 o 
   1   4  13       21.02       15.82      3.24 o 
   2   4  13        0.08       -0.24      2.45 o 
   3   4  13       26.06       29.36      5.26 o 
   4   4  13       62.28       67.66      6.85 o 
   5   4  13        0.52        4.28      2.08 o 
  -9   5  13       50.82       60.32      4.77 o 
  -8   5  13      122.18      134.20      5.97 o 
  -7   5  13      218.14      203.89      8.55 o 
  -6   5  13        3.99        4.79      2.46 o 
  -5   5  13        6.18        6.24      2.87 o 
  -4   5  13        4.98        4.04      2.60 o 
  -3   5  13      484.53      487.92     39.89 o 
  -2   5  13       30.64       34.80      4.50 o 
  -1   5  13      724.90      707.23     17.60 o 
   0   5  13       16.14       25.77      3.55 o 
   1   5  13      524.93      537.90     39.58 o 
   2   5  13        9.74        6.00      2.45 o 
   3   5  13       13.59       15.17      3.43 o 
   4   5  13       94.31       92.01      6.36 o 
  -8   6  13       45.43       46.86      4.16 o 
  -7   6  13       53.19       53.96      6.00 o 
  -6   6  13       82.06       72.31      7.71 o 
  -5   6  13      819.68      694.45     24.23 o 
  -4   6  13       18.67       11.38      4.40 o 
  -3   6  13       32.60       35.60      6.12 o 
  -2   6  13       46.25       51.57      7.46 o 
  -1   6  13        0.22        4.71      1.72 o 
   0   6  13      338.83      369.04     10.52 o 
   1   6  13       56.33       65.35      4.67 o 
   2   6  13       75.11       82.48      4.67 o 
   3   6  13       21.41       25.94      3.55 o 
  -7   7  13       59.05       64.72      5.26 o 
  -6   7  13       49.49       47.96      5.63 o 
  -5   7  13       10.74        7.83      3.43 o 
  -4   7  13        4.50        4.95      4.04 o 
  -3   7  13       67.02       65.52      7.28 o 
  -2   7  13        1.15        2.24      3.55 o 
  -1   7  13       96.73       96.99      5.45 o 
   0   7  13        7.04        6.36      2.32 o 
   1   7  13       18.72       20.31      3.92 o 
   2   7  13        4.49        7.83      2.20 o 
  -6   8  13       31.92       30.59      3.55 o 
  -5   8  13       36.01       36.46      4.16 o 
  -4   8  13      350.29      356.74      8.02 o 
  -3   8  13        2.12        1.60      1.35 o 
  -2   8  13      173.38      183.64      6.10 o 
  -1   8  13       15.05       16.39      2.94 o 
   0   8  13      282.54      279.08      9.79 o 
 -10   0  14       73.14       93.23      6.24 o 
  -9   0  14        2.99        8.20      3.06 o 
  -8   0  14       72.26       58.97      6.97 o 
  -7   0  14      227.01      221.33     13.70 o 
  -6   0  14      206.58      234.38      9.99 o 
  -5   0  14      243.65      247.43     10.68 o 
  -4   0  14        0.99        1.59      1.85 o 
  -3   0  14      377.29      367.43     12.92 o 
  -2   0  14        2.70        2.01      3.85 o 
  -1   0  14       60.69       48.50      5.19 o 
   0   0  14      172.81      161.44      8.91 o 
   1   0  14      169.17      139.54      8.18 o 
   2   0  14       50.54       40.01      6.36 o 
   3   0  14       31.11       35.73      6.00 o 
   4   0  14       51.64       56.16      6.61 o 
   5   0  14      144.04      143.64      9.18 o 
   6   0  14      139.14      150.98      7.46 o 
 -10   1  14       15.93       15.66      3.18 o 
  -9   1  14       11.58        8.29      1.82 o 
  -8   1  14        0.07       -0.86      1.56 o 
  -7   1  14       34.55       30.71      3.85 o 
  -6   1  14        4.85        7.42      2.49 o 
  -5   1  14       68.55       78.28      3.88 o 
  -4   1  14      157.45      150.52      6.83 o 
  -3   1  14      139.31      118.98      5.45 o 
  -2   1  14      113.93       92.10      4.79 o 
  -1   1  14      423.23      403.43     12.64 o 
   0   1  14       30.96       23.23      2.76 o 
   1   1  14        2.17        1.09      2.24 o 
   2   1  14       13.63       13.03      3.24 o 
   3   1  14       96.66       98.17      6.57 o 
   4   1  14       10.48       10.98      2.59 o 
   5   1  14       18.90       17.74      2.64 o 
   6   1  14       69.71       88.71      3.94 o 
 -10   2  14        2.41        3.43      1.59 o 
  -9   2  14        4.55        6.36      2.94 o 
  -8   2  14       51.32       51.63      6.48 o 
  -7   2  14        0.02       -0.76      1.77 o 
  -6   2  14       42.66       34.61      4.50 o 
  -5   2  14       18.85       23.84      4.38 o 
  -4   2  14       44.69       35.45      3.16 o 
  -3   2  14       58.39       49.61      3.75 o 
  -2   2  14      256.19      237.82      8.90 o 
  -1   2  14       53.74       44.47      4.22 o 
   0   2  14      164.59      164.68      6.15 o 
   1   2  14       17.80       14.48      2.56 o 
   2   2  14      112.30      113.96      5.66 o 
   3   2  14        7.33       10.85      2.38 o 
   4   2  14        9.21       16.45      2.81 o 
   5   2  14        0.10       -1.28      1.35 o 
  -9   3  14      123.60      136.91      8.32 o 
  -8   3  14      135.22      139.36      9.67 o 
  -7   3  14       85.07       97.36      7.89 o 
  -6   3  14       79.89       81.00      6.14 o 
  -5   3  14       12.43       12.92      4.04 o 
  -4   3  14      178.29      169.91      7.75 o 
  -3   3  14       25.54       31.73      3.54 o 
  -2   3  14       13.06       13.35      3.26 o 
  -1   3  14       10.41        9.67      2.90 o 
   0   3  14       39.64       30.61      4.13 o 
   1   3  14       10.89       11.39      2.98 o 
   2   3  14       84.00       88.71      7.77 o 
   3   3  14       43.77       46.46      6.36 o 
   4   3  14       50.79       58.49      3.88 o 
   5   3  14       49.62       57.87      5.02 o 
  -9   4  14       20.43       18.84      3.18 o 
  -8   4  14        6.82        7.87      1.53 o 
  -7   4  14        0.88        1.82      1.71 o 
  -6   4  14       76.89       79.63      5.84 o 
  -5   4  14       62.83       69.88      8.32 o 
  -4   4  14        2.32        4.24      2.03 o 
  -3   4  14      188.30      180.75      9.43 o 
  -2   4  14       18.94       16.80      3.27 o 
  -1   4  14       29.22       28.62      3.93 o 
   0   4  14        0.14        1.14      4.16 o 
   1   4  14        4.74        1.43      2.32 o 
   2   4  14        1.12        0.61      2.45 o 
   3   4  14        1.25        0.37      2.20 o 
   4   4  14        1.37        4.04      1.96 o 
  -8   5  14       10.69        9.79      2.32 o 
  -7   5  14       48.17       55.25      4.02 o 
  -6   5  14       96.57      108.97      6.18 o 
  -5   5  14       48.02       37.54      4.10 o 
  -4   5  14       14.65       14.80      4.40 o 
  -3   5  14      218.41      229.51     24.96 o 
  -2   5  14       24.99       23.05      3.54 o 
  -1   5  14       17.47       16.31      3.15 o 
   0   5  14       21.08       18.51      3.29 o 
   1   5  14      113.85      107.18      8.56 o 
   2   5  14        4.23       12.85      3.06 o 
   3   5  14        4.82       10.28      2.45 o 
  -7   6  14       16.28       16.52      2.94 o 
  -6   6  14        0.03        2.57      2.08 o 
  -5   6  14        1.07        3.92      2.69 o 
  -4   6  14       55.36       47.96      6.36 o 
  -3   6  14       65.79       77.81      7.59 o 
  -2   6  14       10.58       10.28      3.55 o 
  -1   6  14       25.11       30.78      3.53 o 
   0   6  14      147.34      151.45      6.42 o 
   1   6  14       10.66        9.91      2.94 o 
   2   6  14        0.00        3.06      1.35 o 
  -6   7  14       37.09       32.18      3.55 o 
  -5   7  14       21.72       19.45      3.55 o 
  -4   7  14        2.95        4.04      2.20 o 
  -3   7  14       16.85       17.37      3.55 o 
  -2   7  14        6.82        7.46      2.94 o 
  -1   7  14      124.71      131.77      7.10 o 
  -9   1  15       20.51       19.09      3.06 o 
  -8   1  15        4.78        3.59      1.40 o 
  -7   1  15       32.89       27.92      4.77 o 
  -6   1  15       22.31       18.54      2.55 o 
  -5   1  15       12.68       10.34      2.38 o 
  -4   1  15       53.64       46.63      3.94 o 
  -3   1  15      337.93      353.81     14.27 o 
  -2   1  15       20.08       17.56      2.27 o 
  -1   1  15      175.20      199.46      6.95 o 
   0   1  15       10.91       10.91      1.98 o 
   1   1  15       13.55       15.74      2.84 o 
   2   1  15        0.62        1.65      1.47 o 
   3   1  15       49.48       45.92      3.94 o 
   4   1  15        5.18        4.78      1.50 o 
   5   1  15       42.07       47.59      3.92 o 
  -9   2  15        5.50        5.75      2.08 o 
  -8   2  15       13.73       13.83      3.43 o 
  -7   2  15        2.17        3.95      1.77 o 
  -6   2  15       50.79       53.17      4.67 o 
  -5   2  15        6.56        1.40      5.38 o 
  -4   2  15      210.12      210.37      8.37 o 
  -3   2  15      117.82      106.52      5.84 o 
  -2   2  15        5.05       14.90      3.35 o 
  -1   2  15        0.97       -2.57      2.57 o 
   0   2  15      217.04      236.13      9.77 o 
   1   2  15        4.86        4.52      1.57 o 
   2   2  15       63.64       56.86      4.32 o 
   3   2  15        3.58        8.34      1.73 o 
   4   2  15        8.94        7.86      1.35 o 
  -8   3  15       28.66       20.80      3.67 o 
  -7   3  15       45.90       51.23      3.97 o 
  -6   3  15        0.01        2.00      2.94 o 
  -5   3  15       12.26       12.64      2.89 o 
  -4   3  15       59.62       57.87      4.44 o 
  -3   3  15       43.06       40.47      4.41 o 
  -2   3  15      108.86      114.76      7.18 o 
  -1   3  15        0.26       -0.17      4.89 o 
   0   3  15       25.35       26.19      3.68 o 
   1   3  15        1.62        4.90      2.07 o 
   2   3  15        4.41        3.18      2.45 o 
   3   3  15       12.45       15.29      3.43 o 
   4   3  15       47.77       45.39      4.16 o 
  -8   4  15       82.34       66.44      5.02 o 
  -7   4  15        2.38        1.82      4.28 o 
  -6   4  15       32.06       35.40      3.59 o 
  -5   4  15       43.01       34.62      5.75 o 
  -4   4  15       16.27       14.19      4.40 o 
  -3   4  15       29.88       31.56      3.84 o 
  -2   4  15      459.22      503.75     17.25 o 
  -1   4  15      157.96      159.37      7.83 o 
   0   4  15       31.86       32.15      3.79 o 
   1   4  15       16.86       23.13      3.11 o 
   2   4  15        1.94        1.96      1.59 o 
   3   4  15       14.77       12.36      2.57 o 
  -6   5  15       26.57       25.45      3.92 o 
  -5   5  15       10.10        9.05      3.18 o 
  -4   5  15       17.11       11.50      3.67 o 
  -3   5  15        1.05        1.22      2.45 o 
  -2   5  15       59.75       63.12      4.92 o 
  -1   5  15        1.35        2.14      2.81 o 
   0   5  15        1.30       -1.18      1.71 o 
   1   5  15       61.14       72.19      6.12 o 
   2   5  15        2.72        5.63      2.08 o 
  -6   6  15       12.50       13.34      2.45 o 
  -5   6  15       60.00       63.74      5.51 o 
  -4   6  15       11.40       10.28      2.94 o 
  -3   6  15       95.20       92.01      7.10 o 
  -2   6  15       15.96       16.88      3.55 o 
  -1   6  15       30.09       33.52      3.92 o 
  -7   0  16       39.14       49.55      4.53 o 
  -6   0  16      130.41      144.70      5.79 o 
  -5   0  16       39.95       45.15      6.00 o 
  -4   0  16      170.91      162.60     11.13 o 
  -3   0  16      102.21      101.09     13.46 o 
  -2   0  16       13.35       10.79      2.69 o 
  -1   0  16       64.63       87.80      5.63 o 
   0   0  16       56.25       72.19      6.48 o 
   1   0  16        1.41       -1.10      2.08 o 
   2   0  16      163.65      181.44      9.18 o 
   3   0  16      208.16      224.27      8.81 o 
  -8   1  16       28.79       28.38      3.18 o 
  -7   1  16      120.34      137.64      7.71 o 
  -6   1  16        3.70        6.85      1.86 o 
  -5   1  16        2.96        7.30      7.46 o 
  -4   1  16       74.22       64.10      5.19 o 
  -3   1  16       27.87       20.20      2.77 o 
  -2   1  16        0.00       -0.58      2.94 o 
  -1   1  16        8.48        8.75      1.73 o 
   0   1  16       29.85       29.55      2.62 o 
   1   1  16       22.24       22.14      2.70 o 
   2   1  16        6.95        3.02      1.44 o 
   3   1  16        0.01       -1.47      1.59 o 
  -8   2  16        1.06        2.69      1.59 o 
  -7   2  16       27.17       20.80      3.18 o 
  -6   2  16      115.76      127.63      5.80 o 
  -5   2  16        0.88        0.61      2.57 o 
  -4   2  16       57.99       55.67      6.85 o 
  -3   2  16       31.66       28.85      3.98 o 
  -2   2  16        7.28        3.29      2.05 o 
  -1   2  16       12.22       12.91      3.79 o 
   0   2  16       98.70      108.41      5.84 o 
   1   2  16       11.08        8.08      2.45 o 
   2   2  16       55.64       72.43      6.00 o 
   3   2  16       24.48       29.36      3.55 o 
  -6   3  16        4.10        2.32      2.32 o 
  -5   3  16       76.50       70.84      6.85 o 
  -4   3  16       22.64       15.78      4.53 o 
  -3   3  16       38.80       44.75      6.00 o 
  -2   3  16       58.66       64.75      7.40 o 
  -1   3  16       15.33       15.54      2.85 o 
   0   3  16        2.27        5.26      2.26 o 
   1   3  16       19.81       21.90      3.92 o 
   2   3  16       30.15       29.73      3.67 o 
  -6   4  16        7.63        2.94      2.08 o 
  -5   4  16        0.10       -1.47      2.57 o 
  -4   4  16       17.58       15.29      4.16 o 
  -3   4  16        5.31        4.40      2.81 o 
  -2   4  16       24.28       27.02      4.96 o 
  -1   4  16       32.30       40.21      3.50 o 
   0   4  16       51.35       54.79      3.55 o 
   1   4  16        0.92        0.37      1.59 o 
  -5   5  16      100.32      108.52      6.48 o 
  -4   5  16       98.60      117.09      7.34 o 
  -3   5  16       70.14       73.04      6.12 o 
  -2   5  16        2.72        2.69      2.45 o 
  -1   5  16        0.06       -1.96      1.96 o 
   0   5  16       19.55       25.08      3.43 o 
  -5   1  17        1.08        5.38      2.32 o 
  -4   1  17      258.11      298.04     12.36 o 
  -3   1  17        4.24        7.34      3.18 o 
  -2   1  17      131.24      159.00     12.42 o 
  -1   1  17        0.00        0.24      1.71 o 
   0   1  17        2.54        2.20      1.84 o 
   1   1  17        9.31        6.97      2.08 o 
  -5   2  17      331.08      394.09     12.23 o 
  -4   2  17       12.73        9.30      3.06 o 
  -3   2  17       42.37       47.23      5.38 o 
  -2   2  17       11.79       14.23      2.34 o 
  -1   2  17       49.15       57.39      3.93 o 
   0   2  17        0.33        2.20      1.96 o 
   1   2  17       13.81       24.23      2.94 o 
  -5   3  17       54.51       59.58      4.65 o 
  -4   3  17       14.19       11.01      2.81 o 
  -3   3  17       24.10       16.15      3.67 o 
  -2   3  17        5.32       15.42      3.18 o 
  -1   3  17       28.96       38.59      3.01 o 
   0   3  17       52.44       73.65      5.26 o 
  -3   4  17      291.87      326.67     10.15 o 
                                                 
